# Supplementary material for: Co-expression analysis to identify key modules and hub genes associated with COVID-19 in platelets
Source: BMC Med Genomics. 2022 Apr 14;15:83. doi: 10.1186/s12920-022-01222-y (PMC9008611; doi:10.1186/s12920-022-01222-y)
Supplement: Supplementary file 2 — Additional file 2. Table S1: WGCNA eigengenes. [file 12920_2022_1222_MOESM2_ESM.csv]

	MEmagenta	MEtan	MEsalmon	MEgreenyellow	MEgreen	MEred	MEmidnightblue	MEpink	MEblack	MEcyan	MEyellow	MEblue	MEpurple	MEbrown	MEturquoise	MEgrey
H0	0.311907339866282	0.686535657399361	-0.0285454808223393	-0.0725350307139999	-0.0961505635729085	-0.0883476232137971	-0.128376625251138	-0.181359202661809	-0.308359012115084	-0.235158969269792	-0.297972281212974	-0.259950960679479	-0.233286160732584	-0.123084319747906	-0.218997997885524	0.277732290865703
H1	0.246309686590275	-0.115026346213832	-0.0889032171204492	-0.140238730729936	-0.219000946751231	-0.216766098872876	-0.150279356510551	-0.22294037124662	-0.340690702162732	-0.351958672834628	-0.360840216597832	-0.303867823956368	-0.283023207599995	-0.203365621636896	-0.302636771560085	-0.241019685573181
H2	0.281745482900921	0.574929572776691	-0.00427751478026048	-0.116873346053712	-0.202524250953457	-0.19019323242739	-0.136821848119044	-0.192695670264817	-0.28652387816143	-0.321921294793266	-0.310270658362603	-0.256466269708867	-0.241657427299907	-0.172279661605941	-0.267104761630211	0.425427457227331
H3	0.469671042186493	0.0495536318358849	-0.163169785192741	-0.140491665623873	-0.215016468789805	-0.208791623627293	-0.171191264060238	-0.211953509673363	-0.323560346724685	-0.337719612139866	-0.363094294728556	-0.283358677382631	-0.281224901066995	-0.16839416770755	-0.287799237301593	-0.0276150760609326
H4	0.443634297870576	-0.00244027022303111	-0.0353145351727578	-0.122163706722536	-0.159745612179913	-0.143826643024383	-0.186183338004502	-0.211172354929213	-0.318515095724772	-0.252000300500077	-0.324612027176953	-0.279712976102743	-0.27069348074574	-0.154953952935907	-0.261610325443979	-0.406366837173495
COVID19-1	-0.196468709542947	-0.0942730744843015	-0.0887573817167376	-0.107868682867877	-0.105630294119347	-0.0727189339001203	0.17048164600963	-0.0601720523663558	0.173765941606294	-0.0700645310464439	0.295230947210653	0.0303935370956921	-0.0389123280825703	-0.0818088516466162	0.100027886013995	0.501303972560605
COVID19-2	-0.264362835960896	-0.187900389678372	-0.0899631487486617	-0.0395550526310952	-0.0806867600307161	-0.0832206020728892	-0.0851625980436482	0.476745660269013	0.243906808278291	0.258813594800623	0.141282440141189	0.154585320435838	0.316262507714656	0.00717378502818078	0.0639152824431633	-0.0263981652882571
COVID19-3	-0.182988344408511	-0.17396618007762	0.0458412802298823	0.0771719837058425	0.614904870809519	0.793704508309034	-0.0169653830508077	-0.0287185204546883	0.0343230945464483	0.47495446454448	0.428877986150433	-0.0699189386337499	-0.00634028992481821	-0.0348745352883386	0.115380759844947	-0.333536185258354
COVID19-4	-0.0924727157048433	-0.199648676462118	0.944050153471746	-0.0779593106018105	-0.0631303362766605	0.115604732105818	-0.112642354691448	-0.126978414027222	-0.146749066876208	-0.166133364712278	0.0107666281196509	-0.169647160828855	-0.199456237757714	-0.132925942882792	-0.112846070590297	-0.26506444517153
COVID19-5	-0.170291984460035	-0.104696961363436	-0.121590758039572	-0.0907250720382747	-0.134657451914722	-0.134060758991744	-0.00749611016647107	0.00324427249455656	0.431526798701876	0.180903875565893	0.0704986538813382	0.174128388527101	0.0047658702880613	-0.0621873651069522	-0.0382309014808548	0.207540108827888
COVID19-6	-0.275269469786521	-0.203203384718049	-0.166651547120348	-0.0885907874497256	-0.152495265038094	-0.135590036141834	-0.12313923251274	0.736255440379737	0.226640935296011	0.00865530079476216	0.0638859539028097	0.0957870976143173	0.453552734502397	-0.0367791240133266	0.014512166521359	-0.113650555707771
COVID19-7	-0.218028559140515	-0.0981978540393826	-0.0804403281498807	-0.104708658129426	-0.133779119918559	-0.147759338335008	0.901657286499946	0.00361620120081054	0.358530191147279	0.223374118666509	0.1436007296003	0.438477254580969	0.0656996902674681	0.0241299900918031	0.0410413725751477	-0.0158274469233094
COVID19-8	-0.140782185002933	-0.0607336882018594	-0.0389911849052876	0.928199902895937	0.496927370354715	0.0160915229818205	0.0127231053552931	0.0238990987315386	0.0744298618159404	0.15562272241379	0.2829847764505	-0.00893333770868138	-0.0146738763479964	-0.0215145467631977	0.111476706989688	0.0601184100405371
COVID19-9	-0.108560895562382	-0.0381361637070097	-0.0476387175800754	0.11250505542956	0.331205541835962	0.31044447556555	0.0130224466984962	-0.0139934614572486	0.0981058525314172	0.132481012743209	0.215839332345883	0.20679764042073	0.227782341323663	0.301373654532599	0.659503504127726	0.0873467428710082
COVID19-10	-0.104042149844962	-0.0327958728429249	-0.035647834352517	-0.0161668984690746	0.119779286545217	0.185429651645111	0.0203736258472226	0.00622288400567938	0.083168617841354	0.300151655767085	0.00382203027616233	0.531686906326727	0.501204765462075	0.859490659682841	0.383368387376518	-0.129990585236242
