# Supplementary material for: Co-expression analysis to identify key modules and hub genes associated with COVID-19 in platelets
Source: BMC Med Genomics. 2022 Apr 14;15:83. doi: 10.1186/s12920-022-01222-y (PMC9008611; doi:10.1186/s12920-022-01222-y)
Supplement: Supplementary file 3 — Additional file 3. Table S2: WGCNA modules. [file 12920_2022_1222_MOESM3_ESM.csv]

gene	module
A1BG	yellow
AAGAB	turquoise
AAMDC	blue
AAMP	turquoise
AARS	turquoise
AATF	blue
AATK	turquoise
ABAT	turquoise
ABCA2	green
ABCA3	turquoise
ABCA6	brown
ABCA7	blue
ABCB10	brown
ABCB6	black
ABCC1	turquoise
ABCC3	turquoise
ABCC4	black
ABCC5	turquoise
ABCD1	turquoise
ABCF1	turquoise
ABHD11	blue
ABHD11-AS1	turquoise
ABHD12	turquoise
ABHD12B	black
ABHD14A	yellow
ABHD14B	yellow
ABHD16A	turquoise
ABHD17A	yellow
ABHD17AP1	yellow
ABHD17AP4	yellow
ABHD2	turquoise
ABHD3	brown
ABHD4	turquoise
ABHD5	pink
ABI1	turquoise
ABI2	turquoise
ABI3	green
ABLIM1	turquoise
ABLIM3	turquoise
ABO	turquoise
ABR	brown
ABRACL	turquoise
ABTB1	turquoise
AC004057.1	blue
AC004381.6	blue
AC004556.1	blue
AC004980.7	brown
AC005943.2	turquoise
AC006011.4	blue
AC006116.27	magenta
AC006449.1	green
AC006486.9	turquoise
AC006509.7	grey
AC006538.4	red
AC006978.6	turquoise
AC008072.1	pink
AC010970.2	salmon
AC011043.1	tan
AC012314.1	black
AC012314.10	black
AC012314.13	black
AC012314.15	black
AC012314.3	black
AC012314.6	black
AC012314.7	black
AC012314.9	black
AC013271.3	brown
AC024560.3	turquoise
AC024592.12	blue
AC026150.6	turquoise
AC090958.5	turquoise
AC092569.2	greenyellow
AC092651.1	black
AC093616.4	red
AC093642.5	turquoise
AC108463.2	green
AC115617.2	turquoise
AC125232.1	brown
AC136616.2	red
AC138969.4	turquoise
AC145212.1	blue
AC233755.1	turquoise
AC233755.2	greenyellow
ACAA1	grey
ACAA2	green
ACACA	yellow
ACAD8	brown
ACADM	brown
ACADVL	yellow
ACAP1	yellow
ACAP2	brown
ACAP3	turquoise
ACAT2	yellow
ACBD4	turquoise
ACCS	blue
ACCSL	red
ACD	turquoise
ACER2	turquoise
ACER3	brown
ACIN1	turquoise
ACKR2	magenta
ACO2	yellow
ACOT13	purple
ACOT7	yellow
ACOT8	turquoise
ACP1	blue
ACP2	turquoise
ACP5	red
ACR	pink
ACRBP	blue
ACSBG1	green
ACSL1	red
ACSL5	green
ACSM2A	tan
ACSM3	purple
ACSS1	turquoise
ACSS2	blue
ACTA2	purple
ACTB	black
ACTG1	red
ACTN1	turquoise
ACTN4	turquoise
ACTR10	blue
ACTR1A	turquoise
ACTR1B	turquoise
ACTR2	turquoise
ACTR3	turquoise
ACTR3B	turquoise
ACTR8	blue
ACVR1	turquoise
ACVR1B	brown
ACYP1	turquoise
ACYP2	blue
ADAM10	turquoise
ADAM8	green
ADAM9	turquoise
ADAMTS10	green
ADAMTS6	blue
ADAP1	green
ADAR	turquoise
ADARB1	turquoise
ADARB2	blue
ADAT1	blue
ADCY3	yellow
ADCY6	red
ADCY7	turquoise
ADD1	yellow
ADD3	turquoise
ADGRE1	grey
ADGRE5	green
ADGRG1	green
ADGRG3	red
ADGRG7	midnightblue
ADGRV1	blue
ADH5	turquoise
ADH7	magenta
ADHFE1	turquoise
ADI1	blue
ADIPOR1	turquoise
ADIPOR2	turquoise
ADM	red
ADNP	brown
ADORA2A	blue
ADORA2B	turquoise
ADPRM	brown
ADRA2A	turquoise
ADRM1	blue
ADSL	pink
ADSS	brown
AES	turquoise
AF011889.5	turquoise
AF146191.1	turquoise
AFAP1	turquoise
AFAP1L2	turquoise
AFF1	turquoise
AFTPH	turquoise
AGAP2	turquoise
AGAP3	turquoise
AGBL5	turquoise
AGER	blue
AGFG1	red
AGGF1P10	tan
AGO2	turquoise
AGPAT1	turquoise
AGPAT2	pink
AGPAT3	turquoise
AGPAT5	blue
AGTPBP1	brown
AGTRAP	turquoise
AHCTF1	brown
AHCYL1	turquoise
AHNAK	green
AHR	brown
AHSA1	blue
AHSA2	turquoise
AHSP	pink
AIDA	purple
AIF1	blue
AIFM1	brown
AIG1	turquoise
AIP	turquoise
AK1	yellow
AK2	yellow
AK3	turquoise
AK5	blue
AK6	brown
AKAP13	green
AKAP17A	turquoise
AKAP2	turquoise
AKAP8L	brown
AKAP9	turquoise
AKIP1	blue
AKIRIN1	turquoise
AKIRIN2	blue
AKNA	green
AKR1B1	yellow
AKR1B15	turquoise
AKR1C1	pink
AKR1C3	greenyellow
AKR1E2	turquoise
AKR7A2	yellow
AKT1	turquoise
AKT1S1	black
AKT2	turquoise
AKT3	blue
AL034550.1	brown
AL078584.1	turquoise
AL133244.1	salmon
AL513122.1	turquoise
AL589743.1	turquoise
ALAD	green
ALAS1	brown
ALAS2	pink
ALDH16A1	yellow
ALDH1A2	turquoise
ALDH9A1	turquoise
ALDOA	yellow
ALDOC	yellow
ALG13	turquoise
ALG8	yellow
ALKBH3	pink
ALKBH5	blue
ALKBH6	turquoise
ALKBH7	yellow
ALOX12	blue
ALOX5	red
ALOX5AP	green
ALPL	red
ALYREF	brown
AMD1	turquoise
AMDHD1	tan
AMDHD2	turquoise
AMFR	yellow
AMHR2	blue
AMIGO2	brown
AMMECR1L	blue
AMN1	turquoise
AMPD2	turquoise
AMT	yellow
AMZ2	turquoise
AMZ2P1	blue
ANAPC1	blue
ANAPC11	black
ANAPC13	brown
ANAPC15	yellow
ANAPC16	yellow
ANAPC2	turquoise
ANAPC5	yellow
ANGPT1	magenta
ANK1	turquoise
ANK3	greenyellow
ANKH	pink
ANKHD1	brown
ANKLE2	turquoise
ANKMY1	turquoise
ANKMY2	brown
ANKRD10	turquoise
ANKRD11	turquoise
ANKRD12	turquoise
ANKRD13A	turquoise
ANKRD13D	turquoise
ANKRD27	turquoise
ANKRD28	turquoise
ANKRD33B	turquoise
ANKRD45	brown
ANKRD54	turquoise
ANKRD55	black
ANKRD6	blue
ANKRD9	turquoise
ANKS1A	turquoise
ANKZF1	brown
ANO10	yellow
ANO2	black
ANO6	turquoise
ANO7L1	turquoise
ANO8	brown
ANP32A	brown
ANP32B	yellow
ANPEP	red
ANTXR2	turquoise
ANXA1	green
ANXA11	yellow
ANXA2	green
ANXA3	magenta
ANXA4	blue
ANXA5	red
ANXA6	green
ANXA7	turquoise
ANXA9	turquoise
AOAH	green
AP000347.2	turquoise
AP000347.4	brown
AP000580.1	turquoise
AP000705.8	grey
AP003068.18	turquoise
AP003419.11	blue
AP1B1	black
AP1G1	turquoise
AP1G2	green
AP1M1	turquoise
AP1M2	blue
AP1S1	yellow
AP1S2	turquoise
AP2A1	turquoise
AP2A2	brown
AP2B1	turquoise
AP2M1	blue
AP2S1	yellow
AP3D1	black
AP3M2	brown
AP3S1	turquoise
AP3S2	turquoise
AP4S1	turquoise
AP5S1	yellow
APBA2	turquoise
APBA3	turquoise
APBB1IP	turquoise
APCDD1	tan
APEH	turquoise
APEX1	brown
APH1A	turquoise
APH1B	blue
API5	turquoise
APITD1	turquoise
APLP1	yellow
APLP2	green
APMAP	yellow
APOBEC3A	red
APOBEC3C	turquoise
APOBEC3F	turquoise
APOBEC3G	green
APOBR	green
APOL2	green
APOL3	turquoise
APOPT1	blue
APP	brown
APPL1	blue
APPL2	red
APRT	yellow
AQP1	green
AQP10	yellow
AQP9	red
AR	turquoise
ARAF	black
ARAP1	turquoise
ARCN1	turquoise
ARF1	turquoise
ARF3	turquoise
ARF4	brown
ARF5	yellow
ARF6	turquoise
ARFGAP2	turquoise
ARFGAP3	brown
ARFGEF1	turquoise
ARFRP1	turquoise
ARG2	blue
ARGLU1	turquoise
ARHGAP1	turquoise
ARHGAP10	turquoise
ARHGAP15	red
ARHGAP17	turquoise
ARHGAP18	turquoise
ARHGAP21	turquoise
ARHGAP25	turquoise
ARHGAP27	green
ARHGAP30	green
ARHGAP32	brown
ARHGAP35	yellow
ARHGAP4	black
ARHGAP45	blue
ARHGAP5	brown
ARHGAP6	turquoise
ARHGAP9	green
ARHGDIA	turquoise
ARHGDIB	black
ARHGEF1	green
ARHGEF10	purple
ARHGEF12	turquoise
ARHGEF18	turquoise
ARHGEF2	turquoise
ARHGEF3	brown
ARHGEF6	turquoise
ARHGEF7	brown
ARHGEF9	turquoise
ARID1A	turquoise
ARID1B	turquoise
ARID2	blue
ARID3B	turquoise
ARID4A	brown
ARID4B	brown
ARID5A	midnightblue
ARIH1	brown
ARIH2	turquoise
ARL15	blue
ARL16	blue
ARL2	yellow
ARL2BP	turquoise
ARL4A	pink
ARL4C	greenyellow
ARL5A	turquoise
ARL5B	brown
ARL6IP1	turquoise
ARL6IP4	yellow
ARL6IP5	turquoise
ARL6IP6	brown
ARL8A	turquoise
ARL8B	turquoise
ARMC3	turquoise
ARMC5	blue
ARMC6	turquoise
ARMC7	blue
ARMC8	turquoise
ARMCX3	turquoise
ARMCX6	green
ARMCX7P	black
ARNT	turquoise
ARNTL	blue
ARPC1A	black
ARPC1B	yellow
ARPC2	turquoise
ARPC3	turquoise
ARPC4	turquoise
ARPC4-TTLL3	turquoise
ARPC5	red
ARPC5L	turquoise
ARPP19	magenta
ARRB1	turquoise
ARRB2	yellow
ARRDC1	turquoise
ARRDC2	blue
ARRDC3	brown
ARRDC4	turquoise
ARSA	yellow
ASAH1	yellow
ASAP1	turquoise
ASAP2	turquoise
ASAP3	turquoise
ASB3	brown
ASB8	brown
ASCC2	pink
ASF1A	brown
ASH2L	turquoise
ASMTL	turquoise
ASNA1	yellow
ASPH	turquoise
ASRGL1	red
ASS1	blue
ASS1P1	turquoise
ASUN	brown
ASXL1	turquoise
ATE1	turquoise
ATF1	brown
ATF2	brown
ATF3	brown
ATF4	yellow
ATF5	pink
ATF6B	turquoise
ATF7	turquoise
ATF7IP	brown
ATF7IP2	yellow
ATG101	blue
ATG12	blue
ATG13	turquoise
ATG16L2	turquoise
ATG3	brown
ATG4A	green
ATG4B	turquoise
ATG4D	turquoise
ATG9A	turquoise
ATIC	turquoise
ATL1	turquoise
ATL3	turquoise
ATMIN	purple
ATN1	turquoise
ATOX1	yellow
ATP11A	brown
ATP11B	turquoise
ATP13A2	yellow
ATP1A1	turquoise
ATP1B1	blue
ATP1B3	turquoise
ATP23	brown
ATP2A2	red
ATP2A3	turquoise
ATP2C1	turquoise
ATP5A1	turquoise
ATP5B	black
ATP5C1	blue
ATP5D	yellow
ATP5E	black
ATP5F1	turquoise
ATP5G1	blue
ATP5G2	turquoise
ATP5G3	turquoise
ATP5H	blue
ATP5I	black
ATP5J	blue
ATP5J2	black
ATP5L	black
ATP5O	blue
ATP5S	turquoise
ATP6AP1	yellow
ATP6AP2	yellow
ATP6V0A1	yellow
ATP6V0A2	brown
ATP6V0B	black
ATP6V0C	turquoise
ATP6V0D1	turquoise
ATP6V0E1	yellow
ATP6V1A	yellow
ATP6V1B2	pink
ATP6V1C1	turquoise
ATP6V1D	turquoise
ATP6V1E1	turquoise
ATP6V1F	yellow
ATP6V1G1	turquoise
ATP6V1G2	turquoise
ATP6V1H	turquoise
ATP8A1	turquoise
ATP8B2	yellow
ATP9A	turquoise
ATP9B	turquoise
ATPAF1	red
ATPIF1	turquoise
ATRAID	yellow
ATRIP	turquoise
ATXN10	turquoise
ATXN1L	turquoise
ATXN2	blue
ATXN2L	turquoise
ATXN3	blue
ATXN7	turquoise
ATXN7L1	turquoise
ATXN7L3	turquoise
ATXN7L3B	turquoise
AUH	brown
AUP1	turquoise
AURKAIP1	black
AVEN	turquoise
AVL9	purple
AVPR1A	brown
AXIN1	turquoise
AZI2	turquoise
AZIN1	brown
AZU1	salmon
B2M	turquoise
B3GALT4	turquoise
B3GAT3	yellow
B3GNT2	brown
B4GALT1	turquoise
B4GALT3	purple
B4GALT4	blue
B4GALT5	turquoise
B4GALT6	turquoise
B4GALT7	yellow
B9D2	turquoise
BABAM1	turquoise
BACE1	turquoise
BACH1	brown
BAD	black
BAG1	blue
BAG5	brown
BAG6	yellow
BAHD1	turquoise
BAIAP2	blue
BAK1	turquoise
BAMBI	blue
BANF1	blue
BANK1	turquoise
BANP	brown
BAP1	turquoise
BASP1	red
BATF	red
BAX	blue
BAZ1A	brown
BAZ2A	turquoise
BAZ2B	brown
BBC3	brown
BBIP1	turquoise
BBOF1	blue
BBS12	brown
BBS2	purple
BBX	turquoise
BCAP29	turquoise
BCAP31	black
BCAS3	turquoise
BCAS4	yellow
BCCIP	blue
BCKDK	yellow
BCL2A1	red
BCL2L1	blue
BCL2L12	turquoise
BCL2L13	purple
BCL2L2	turquoise
BCL2L2-PABPN1	turquoise
BCL3	brown
BCL6	red
BCL7B	yellow
BCL7C	turquoise
BCLAF1	brown
BCOR	brown
BCR	blue
BCRP2	blue
BCRP3	blue
BECN1	red
BEND2	magenta
BEND7	blue
BEST1	black
BEST3	black
BET1	brown
BET1L	brown
BEX1	yellow
BEX3	black
BEX4	turquoise
BFAR	blue
BHLHE40	greenyellow
BICD1	turquoise
BICD2	turquoise
BID	brown
BIN1	green
BIN2	brown
BIRC2	turquoise
BIRC6	turquoise
BIVM	yellow
BLCAP	blue
BLOC1S1	black
BLOC1S2	yellow
BLOC1S3	black
BLOC1S5	turquoise
BLOC1S6	turquoise
BLVRA	red
BLVRB	pink
BLZF1	brown
BMI1	brown
BMP2K	blue
BMP6	brown
BNIP2	brown
BNIP3	turquoise
BNIP3L	blue
BOLA1	blue
BOLA2B	yellow
BOLA3	red
BORCS6	yellow
BORCS7	yellow
BORCS8	yellow
BPGM	pink
BPTF	turquoise
BRAF	turquoise
BRAP	blue
BRD1	brown
BRD2	brown
BRD3	turquoise
BRD4	turquoise
BRD7	turquoise
BRD9	turquoise
BRE	yellow
BRF1	turquoise
BRI3	blue
BRK1	black
BRMS1	turquoise
BROX	blue
BRWD1	turquoise
BRWD3	turquoise
BSCL2	black
BSDC1	turquoise
BSG	yellow
BST1	turquoise
BST2	turquoise
BTBD1	turquoise
BTBD11	turquoise
BTBD2	turquoise
BTBD6	red
BTBD7	brown
BTBD9	pink
BTF3	blue
BTF3L4	blue
BTF3L4P2	blue
BTG1	greenyellow
BTG2	green
BTG3	brown
BTK	turquoise
BTN2A1	turquoise
BTN3A1	green
BTN3A2	turquoise
BTN3A3	green
BUB3	turquoise
BUD31	blue
BZW1	brown
BZW1P2	blue
BZW2	turquoise
C10orf10	blue
C10orf54	turquoise
C10orf76	blue
C11orf21	turquoise
C11orf24	blue
C11orf31	blue
C11orf49	yellow
C11orf57	blue
C11orf58	turquoise
C11orf68	turquoise
C11orf80	pink
C11orf98	blue
C12orf10	blue
C12orf49	turquoise
C12orf50	magenta
C12orf57	blue
C12orf60	brown
C12orf65	brown
C12orf75	purple
C12orf76	purple
C14orf119	turquoise
C14orf166	blue
C14orf2	black
C14orf37	blue
C15orf38-AP3S2	blue
C15orf39	brown
C15orf40	blue
C15orf52	turquoise
C15orf57	yellow
C16orf52	turquoise
C16orf62	yellow
C16orf72	brown
C16orf86	turquoise
C16orf87	brown
C16orf95	blue
C17orf49	yellow
C17orf62	turquoise
C17orf89	yellow
C18orf21	blue
C18orf32	turquoise
C18orf8	blue
C19orf24	black
C19orf25	turquoise
C19orf33	grey
C19orf43	turquoise
C19orf45	turquoise
C19orf52	turquoise
C19orf53	black
C19orf60	turquoise
C19orf66	turquoise
C19orf81	blue
C1D	turquoise
C1DP1	turquoise
C1GALT1	turquoise
C1orf112	turquoise
C1orf116	brown
C1orf122	yellow
C1orf123	yellow
C1orf131	brown
C1orf162	green
C1orf174	turquoise
C1orf186	blue
C1orf198	turquoise
C1orf21	turquoise
C1orf35	blue
C1orf43	turquoise
C1orf50	brown
C1orf52	brown
C1orf87	magenta
C1QBP	green
C20orf196	black
C20orf24	blue
C20orf27	yellow
C20orf96	brown
C21orf33	greenyellow
C21orf58	blue
C22orf15	blue
C22orf39	turquoise
C2CD2L	yellow
C2CD3	turquoise
C2orf49	blue
C2orf68	blue
C2orf76	turquoise
C2orf88	blue
C3	turquoise
C3orf38	brown
C3orf58	brown
C4A	pink
C4B	pink
C4orf3	red
C4orf33	turquoise
C4orf36	brown
C4orf48	yellow
C5AR1	red
C5orf15	brown
C5orf30	brown
C5orf45	turquoise
C6orf1	turquoise
C6orf106	turquoise
C6orf136	blue
C6orf226	blue
C6orf25	turquoise
C6orf47	turquoise
C6orf48	yellow
C6orf62	turquoise
C7orf25	grey
C7orf26	purple
C7orf49	blue
C7orf50	turquoise
C7orf73	black
C8orf44	blue
C8orf59	blue
C8orf76	brown
C8orf82	turquoise
C9orf116	black
C9orf142	green
C9orf16	blue
C9orf3	turquoise
C9orf40	turquoise
C9orf69	turquoise
C9orf78	pink
C9orf85	magenta
CA1	pink
CA13	blue
CA2	brown
CA3	brown
CA5A	tan
CA5BP1	yellow
CAAP1	turquoise
CAB39	turquoise
CABIN1	turquoise
CABLES1	brown
CABP5	grey
CACNB1	brown
CACTIN	turquoise
CACYBP	brown
CADM2	turquoise
CALB1	turquoise
CALCOCO1	turquoise
CALCOCO2	turquoise
CALD1	turquoise
CALM1	turquoise
CALM2	turquoise
CALM3	yellow
CALML4	turquoise
CALR	yellow
CALU	salmon
CAMK2D	turquoise
CAMK2G	turquoise
CAMKK1	turquoise
CAMLG	yellow
CAMP	salmon
CAMSAP1	brown
CAMTA1	blue
CAMTA2	turquoise
CANT1	turquoise
CANX	brown
CAP1	turquoise
CAPG	red
CAPN1	turquoise
CAPN11	yellow
CAPN12	blue
CAPN15	green
CAPN2	turquoise
CAPN7	brown
CAPN8	black
CAPNS1	yellow
CAPRIN1	turquoise
CAPS2	brown
CAPZA1	turquoise
CAPZA2	brown
CAPZB	turquoise
CARD10	turquoise
CARD11	green
CARD16	black
CARD19	blue
CARD8	brown
CARF	turquoise
CARHSP1	yellow
CARM1	turquoise
CARMIL1	blue
CARS	blue
CARS2	turquoise
CASC3	turquoise
CASC4	turquoise
CASP1	red
CASP10	pink
CASP2	turquoise
CASP3	turquoise
CASP4	yellow
CASP6	turquoise
CASP9	turquoise
CASS4	brown
CAST	turquoise
CAT	green
CATSPER1	blue
CATSPER2P1	midnightblue
CAV1	purple
CAV2	blue
CBFA2T3	brown
CBL	turquoise
CBLL1	brown
CBR1	blue
CBR4	blue
CBWD1	blue
CBX3	brown
CBX4	brown
CBX6	turquoise
CBX7	turquoise
CBY1	turquoise
CC2D1B	turquoise
CCAR1	brown
CCAR2	turquoise
CCDC106	yellow
CCDC107	blue
CCDC115	red
CCDC12	turquoise
CCDC124	turquoise
CCDC130	turquoise
CCDC14	turquoise
CCDC153	black
CCDC159	yellow
CCDC174	blue
CCDC189	blue
CCDC28A	brown
CCDC28B	yellow
CCDC3	turquoise
CCDC30	grey
CCDC53	brown
CCDC57	turquoise
CCDC59	blue
CCDC69	turquoise
CCDC71L	turquoise
CCDC74BP1	blue
CCDC82	brown
CCDC84	green
CCDC85B	turquoise
CCDC88B	green
CCDC88C	turquoise
CCDC9	blue
CCDC90B	turquoise
CCDC91	brown
CCDC92	turquoise
CCDC97	turquoise
CCL3	greenyellow
CCL3L3	midnightblue
CCL4	green
CCL5	turquoise
CCM2	yellow
CCNB1IP1	turquoise
CCNC	brown
CCND3	yellow
CCNDBP1	turquoise
CCNG1	blue
CCNH	blue
CCNI	turquoise
CCNJL	turquoise
CCNK	brown
CCNL1	brown
CCNL2	green
CCNY	turquoise
CCPG1	turquoise
CCR4	brown
CCRL2	blue
CCS	turquoise
CCSAP	turquoise
CCT2	purple
CCT3	green
CCT5	turquoise
CCT6A	turquoise
CCT6P1	brown
CCT6P3	blue
CCT7	red
CCT8	brown
CCZ1	turquoise
CCZ1B	turquoise
CD14	blue
CD151	yellow
CD163	turquoise
CD164	turquoise
CD177	red
CD2	green
CD22	brown
CD226	turquoise
CD244	green
CD247	green
CD27	brown
CD2BP2	turquoise
CD300A	green
CD36	brown
CD37	turquoise
CD3E	turquoise
CD40	turquoise
CD40LG	brown
CD44	blue
CD46	turquoise
CD47	blue
CD48	green
CD52	greenyellow
CD53	green
CD55	blue
CD58	brown
CD59	yellow
CD6	green
CD63	blue
CD68	green
CD69	brown
CD7	green
CD74	yellow
CD81	green
CD82	turquoise
CD84	turquoise
CD8A	greenyellow
CD9	red
CD96	green
CD99	turquoise
CD99L2	yellow
CD99P1	blue
CDA	red
CDC123	turquoise
CDC14A	turquoise
CDC14B	turquoise
CDC16	blue
CDC25B	green
CDC26	turquoise
CDC27	turquoise
CDC34	black
CDC37	yellow
CDC42	turquoise
CDC42BPA	turquoise
CDC42BPB	turquoise
CDC42EP3	brown
CDC42SE1	turquoise
CDC42SE2	blue
CDC5L	brown
CDCA7L	yellow
CDH12P2	green
CDH20	magenta
CDH6	yellow
CDHR1	yellow
CDIP1	turquoise
CDIPT	turquoise
CDK1	pink
CDK10	green
CDK11A	turquoise
CDK11B	turquoise
CDK12	brown
CDK14	turquoise
CDK16	yellow
CDK17	brown
CDK19	turquoise
CDK2	turquoise
CDK2AP1	turquoise
CDK2AP2	black
CDK4	brown
CDK5RAP2	black
CDK5RAP3	yellow
CDK7	brown
CDK9	turquoise
CDKL1	blue
CDKN1A	turquoise
CDKN1B	brown
CDKN2AIP	brown
CDKN2B	turquoise
CDKN2C	turquoise
CDKN2D	turquoise
CDKN3	blue
CDR2	turquoise
CDR2L	turquoise
CDS2	turquoise
CDV3	brown
CDYL	magenta
CDYL2	yellow
CEACAM21	turquoise
CEBPB	red
CEBPD	red
CEL	turquoise
CELF2	brown
CEMP1	black
CENPB	turquoise
CENPBD1P1	pink
CENPN	purple
CENPT	blue
CENPU	brown
CENPV	yellow
CEP104	turquoise
CEP162	brown
CEP170	brown
CEP350	turquoise
CEP41	turquoise
CEP44	brown
CEP57	brown
CEP57L1	turquoise
CEP63	brown
CEP68	turquoise
CEP95	blue
CERS2	turquoise
CERS4	turquoise
CERS5	turquoise
CETN2	yellow
CETP	yellow
CFAP161	blue
CFAP45	blue
CFAP74	pink
CFDP1	cyan
CFL1	yellow
CFLAR	blue
CFP	red
CFTR	turquoise
CGGBP1	turquoise
CGRRF1	brown
CH17-212P11.4	turquoise
CH17-224D4.1	brown
CH17-224D4.2	brown
CH17-258A22.4	blue
CH17-262H11.1	turquoise
CH17-472G23.2	blue
CH17-5A7.1	turquoise
CH17-60O17.5	turquoise
CH17-60O17.7	turquoise
CH507-9B2.3	blue
CH507-9B2.9	turquoise
CHADL	turquoise
CHAMP1	blue
CHCHD1	turquoise
CHCHD10	blue
CHCHD2	black
CHCHD3	turquoise
CHCHD7	blue
CHD1L	turquoise
CHD2	turquoise
CHD3	yellow
CHD4	brown
CHD9	blue
CHEK2	yellow
CHERP	turquoise
CHFR	turquoise
CHI3L2	green
CHIC2	blue
CHID1	turquoise
CHKB	turquoise
CHMP1A	turquoise
CHMP1B	turquoise
CHMP2A	black
CHMP2B	yellow
CHMP3	turquoise
CHMP4A	turquoise
CHMP4B	blue
CHMP4BP1	purple
CHMP5	turquoise
CHMP6	turquoise
CHP1	yellow
CHPF2	turquoise
CHPT1	pink
CHRAC1	turquoise
CHRNA2	turquoise
CHRNB1	turquoise
CHST12	turquoise
CHST13	red
CHST2	green
CHST8	turquoise
CHSY1	salmon
CHTF8	black
CHTOP	turquoise
CHURC1	turquoise
CIAPIN1	turquoise
CIB1	blue
CIC	turquoise
CIDEB	turquoise
CIDECP	blue
CIR1	brown
CIRBP	blue
CISD2	brown
CISH	brown
CITED2	brown
CIZ1	pink
CKAP5	turquoise
CKB	blue
CKLF	brown
CKLF-CMTM1	turquoise
CKS1B	yellow
CKS2	purple
CLASRP	turquoise
CLCN3	turquoise
CLCN4	turquoise
CLCN7	turquoise
CLDN15	turquoise
CLDN5	turquoise
CLDND1	blue
CLDND2	blue
CLEC11A	blue
CLEC12A	turquoise
CLEC16A	turquoise
CLEC1B	turquoise
CLEC2B	green
CLEC2D	green
CLEC2L	yellow
CLEC4E	red
CLEC7A	turquoise
CLHC1	brown
CLIC1	blue
CLIC3	greenyellow
CLIC4	turquoise
CLINT1	turquoise
CLIP1	turquoise
CLIP2	turquoise
CLK1	brown
CLK2	turquoise
CLK3	blue
CLK4	brown
CLMN	turquoise
CLN3	yellow
CLN6	yellow
CLN8	turquoise
CLNS1A	brown
CLPP	yellow
CLPTM1	turquoise
CLPTM1L	yellow
CLTA	yellow
CLTB	yellow
CLTC	yellow
CLU	yellow
CLUAP1	blue
CMAHP	brown
CMAS	turquoise
CMBL	turquoise
CMC1	green
CMC2	blue
CMIP	turquoise
CMPK1	turquoise
CMPK2	brown
CMTM1	turquoise
CMTM2	yellow
CMTM3	red
CMTM4	yellow
CMTM5	turquoise
CMTM6	turquoise
CMTM7	turquoise
CNBP	turquoise
CNDP2	turquoise
CNEP1R1	magenta
CNIH3	blue
CNIH4	turquoise
CNKSR3	turquoise
CNN1	midnightblue
CNN2	turquoise
CNNM2	turquoise
CNOT1	turquoise
CNOT10	blue
CNOT11	turquoise
CNOT2	brown
CNOT3	blue
CNOT4	brown
CNOT7	blue
CNOT8	turquoise
CNP	blue
CNPPD1	turquoise
CNPY2	turquoise
CNPY3	turquoise
CNST	brown
CNTROB	turquoise
COA1	tan
COA3	blue
COA5	turquoise
COASY	black
COG3	blue
COG4	turquoise
COL10A1	greenyellow
COL4A3BP	turquoise
COL6A3	red
COMMD3	blue
COMMD4	yellow
COMMD5	turquoise
COMMD6	turquoise
COMMD7	blue
COMMD9	turquoise
COMT	yellow
COMTD1	turquoise
COPA	turquoise
COPB1	brown
COPB2	turquoise
COPE	yellow
COPG1	turquoise
COPG2	turquoise
COPS2	brown
COPS3	blue
COPS4	brown
COPS5	brown
COPS6	blue
COPS7A	turquoise
COPS7B	turquoise
COPS8	turquoise
COPS9	yellow
COPZ1	brown
COPZ2	yellow
COQ10B	brown
COQ2	blue
COQ4	yellow
COQ8A	turquoise
COQ8B	turquoise
COQ9	turquoise
CORO1A	green
CORO1B	turquoise
CORO1C	turquoise
CORO7	green
COTL1	yellow
COX11	turquoise
COX14	blue
COX17	yellow
COX19	blue
COX20	turquoise
COX4I1	black
COX5A	blue
COX5B	blue
COX6A1	black
COX6B1	black
COX6C	yellow
COX7A2	black
COX7A2L	turquoise
COX7A2P1	turquoise
COX7B	blue
COX7C	yellow
COX8A	yellow
CPAMD8	turquoise
CPEB2	purple
CPEB4	brown
CPED1	purple
CPM	brown
CPNE1	blue
CPNE2	turquoise
CPNE3	red
CPNE5	turquoise
CPQ	turquoise
CPSF1	black
CPSF2	turquoise
CPSF3L	turquoise
CPSF6	midnightblue
CPSF7	turquoise
CPT1A	yellow
CPTP	turquoise
CR1L	blue
CRADD	black
CRAT	yellow
CRBN	brown
CREB1	turquoise
CREB3	turquoise
CREB3L2	blue
CREBBP	red
CREBL2	turquoise
CREBRF	brown
CREBZF	brown
CREG1	turquoise
CRELD1	yellow
CRELD2	green
CREM	turquoise
CRIP1	green
CRIPT	blue
CRKL	turquoise
CRLF3	turquoise
CRLS1	turquoise
CRNKL1	brown
CRTAP	turquoise
CRTC2	turquoise
CRY1	brown
CRYBB2P1	yellow
CRYL1	green
CRYM	black
CRYZL1	turquoise
CS	turquoise
CSDE1	turquoise
CSE1L	blue
CSF1	brown
CSF3R	red
CSGALNACT2	turquoise
CSK	turquoise
CSNK1A1	turquoise
CSNK1D	turquoise
CSNK1G2	turquoise
CSNK2A2	turquoise
CSNK2B	blue
CSRNP1	brown
CSRNP2	turquoise
CSRP1	green
CST3	yellow
CST7	grey
CSTB	turquoise
CSTF3	blue
CTB-102L5.4	yellow
CTB-119C2.1	turquoise
CTB-50L17.10	black
CTBP1	turquoise
CTBP2	brown
CTBS	turquoise
CTC-359D24.3	turquoise
CTC-429P9.4	tan
CTC-435M10.3	yellow
CTC-507E2.2	brown
CTCF	turquoise
CTD-2192J16.22	black
CTD-2319I12.10	magenta
CTD-2514C3.1	turquoise
CTD-2545G14.7	turquoise
CTD-3092A11.1	brown
CTD-3092A11.3	brown
CTD-3214H19.16	turquoise
CTDNEP1	turquoise
CTDSP1	blue
CTDSP2	turquoise
CTDSPL	yellow
CTIF	black
CTNNA1	turquoise
CTNNAL1	blue
CTNNB1	turquoise
CTNNBIP1	turquoise
CTNNBL1	blue
CTNS	blue
CTR9	turquoise
CTSA	yellow
CTSB	greenyellow
CTSC	turquoise
CTSD	yellow
CTSH	turquoise
CTSS	red
CTSW	yellow
CTSZ	blue
CTTN	turquoise
CUEDC2	turquoise
CUL1	turquoise
CUL3	blue
CUL4A	blue
CUL4B	turquoise
CUL5	turquoise
CUL9	turquoise
CUTA	blue
CUX1	yellow
CWC15	purple
CX3CR1	green
CXCL16	turquoise
CXCL3	turquoise
CXCL5	magenta
CXCL8	red
CXCR1	red
CXCR2	red
CXCR2P1	turquoise
CXCR4	greenyellow
CXorf40A	blue
CXorf40B	turquoise
CXorf65	greenyellow
CXXC1	turquoise
CYB561A3	yellow
CYB5B	red
CYB5D2	turquoise
CYB5R1	blue
CYB5R3	yellow
CYB5R4	brown
CYBA	green
CYBB	turquoise
CYC1	turquoise
CYCS	magenta
CYFIP1	turquoise
CYFIP2	yellow
CYHR1	turquoise
CYLD	turquoise
CYP17A1-AS1	black
CYS1	red
CYSTM1	pink
CYTH1	green
CYTH2	turquoise
CYTH4	green
CYTIP	green
CYTL1	pink
DAAM1	brown
DAB2	brown
DAD1	blue
DADB-110M10.7	brown
DAG1	turquoise
DALRD3	turquoise
DAMA-236L13.19	blue
DAP	turquoise
DAP3	turquoise
DAPK2	turquoise
DAPK3	yellow
DAPP1	turquoise
DARS	brown
DAXX	turquoise
DAZAP1	turquoise
DAZAP2	turquoise
DBI	green
DBN1	turquoise
DBNL	yellow
DCAF11	turquoise
DCAF12	turquoise
DCAF15	turquoise
DCAF16	blue
DCAF5	turquoise
DCAF6	turquoise
DCAF7	blue
DCAF8	blue
DCAKD	turquoise
DCK	brown
DCLRE1A	brown
DCP2	purple
DCTD	turquoise
DCTN1	yellow
DCTN2	blue
DCTN3	yellow
DCTN4	blue
DCTN5	greenyellow
DCTN6	turquoise
DCUN1D1	turquoise
DCUN1D4	brown
DCUN1D5	blue
DCXR	cyan
DDA1	turquoise
DDAH2	blue
DDB1	turquoise
DDB2	turquoise
DDHD2	blue
DDI2	turquoise
DDIT3	blue
DDIT4	green
DDOST	green
DDRGK1	blue
DDT	blue
DDX11	greenyellow
DDX11L1	magenta
DDX11L10	turquoise
DDX11L16	tan
DDX11L2	pink
DDX11L9	turquoise
DDX17	turquoise
DDX20	brown
DDX23	turquoise
DDX24	turquoise
DDX39A	turquoise
DDX39B	turquoise
DDX3X	blue
DDX3Y	brown
DDX41	black
DDX42	brown
DDX49	cyan
DDX5	green
DDX51	turquoise
DDX52	blue
DDX56	blue
DDX59	turquoise
DDX6	turquoise
DDX60	turquoise
DDX60L	turquoise
DEAF1	blue
DECR1	brown
DEDD	brown
DEDD2	turquoise
DEF6	green
DEFA1	salmon
DEFA1B	salmon
DEFA3	salmon
DEFA4	salmon
DEK	brown
DENND1C	green
DENND2C	turquoise
DENND2D	yellow
DENND3	brown
DENND4A	brown
DENND4B	green
DENND4C	turquoise
DENND5A	turquoise
DENND6B	yellow
DENR	turquoise
DEPDC4	turquoise
DEPDC5	black
DERA	turquoise
DERL1	turquoise
DERL2	blue
DERL3	yellow
DESI1	black
DEXI	yellow
DGCR14	blue
DGCR2	turquoise
DGCR6L	yellow
DGKA	blue
DGKD	blue
DGKG	turquoise
DGKQ	green
DGKZ	turquoise
DGUOK	blue
DHCR7	turquoise
DHPS	blue
DHRS13	turquoise
DHRS3	black
DHRS7	turquoise
DHRS7B	turquoise
DHRSX	blue
DHX15	brown
DHX29	brown
DHX36	brown
DHX38	turquoise
DHX8	turquoise
DHX9	brown
DIABLO	turquoise
DIAPH1	turquoise
DIDO1	turquoise
DIP2A	purple
DIRAS1	blue
DKC1	turquoise
DLD	brown
DLG4	turquoise
DLGAP1	magenta
DLGAP4	blue
DLK1	magenta
DLST	blue
DMPK	turquoise
DMTF1	turquoise
DMTN	turquoise
DMWD	turquoise
DMXL1	brown
DNAAF3	salmon
DNAH10	turquoise
DNAH11	magenta
DNAH12	magenta
DNAH7	blue
DNAJA1	turquoise
DNAJA2	brown
DNAJB1	brown
DNAJB11	red
DNAJB12	blue
DNAJB14	brown
DNAJB2	turquoise
DNAJB6	brown
DNAJB9	blue
DNAJC1	brown
DNAJC15	blue
DNAJC21	blue
DNAJC4	black
DNAJC5	turquoise
DNAJC7	black
DNAJC8	turquoise
DNAJC9	turquoise
DNAL1	yellow
DNAL4	red
DNASE1	turquoise
DNASE1L1	green
DNM1	turquoise
DNM1L	turquoise
DNM2	turquoise
DNM3	brown
DNMT1	turquoise
DNMT3A	turquoise
DNMT3B	brown
DNPEP	turquoise
DNPH1	blue
DNTTIP1	blue
DOCK10	turquoise
DOCK11	turquoise
DOCK2	green
DOCK5	turquoise
DOCK6	pink
DOCK8	red
DOK1	turquoise
DOK2	yellow
DOK3	turquoise
DOK6	turquoise
DOLPP1	blue
DPCD	blue
DPF2	turquoise
DPF3	brown
DPH1	brown
DPH3	turquoise
DPM1	brown
DPM2	pink
DPM3	blue
DPP10	blue
DPP7	yellow
DPP8	turquoise
DPP9	turquoise
DPY19L1	red
DPY30	turquoise
DPYD	turquoise
DR1	turquoise
DRAM1	blue
DRAM2	blue
DRAP1	blue
DRC3	brown
DRC7	yellow
DRG1	blue
DRG2	turquoise
DROSHA	turquoise
DSCR3	turquoise
DSE	turquoise
DSTN	yellow
DSTNP2	yellow
DTD1	turquoise
DTD2	turquoise
DTNB	black
DTWD1	brown
DTX3L	turquoise
DUS1L	turquoise
DUSP1	green
DUSP11	brown
DUSP14	turquoise
DUSP2	greenyellow
DUSP22	turquoise
DUSP23	blue
DUSP28	blue
DUSP3	yellow
DUSP7	brown
DUT	turquoise
DUTP6	midnightblue
DVL3	turquoise
DXO	blue
DYM	blue
DYNAP	turquoise
DYNC1H1	turquoise
DYNC1I1	turquoise
DYNC1I2	turquoise
DYNC1LI1	brown
DYNLL1	yellow
DYNLL2	blue
DYNLRB1	black
DYNLT1	turquoise
DYNLT3	turquoise
DYRK1A	turquoise
DYRK1B	blue
DYRK4	green
DYSF	red
DYTN	brown
E2F1	turquoise
E2F3	turquoise
E2F4	turquoise
E2F6P4	magenta
EAF1	turquoise
EAF2	blue
EAPP	brown
EBAG9	brown
EBNA1BP2	blue
EBP	yellow
ECD	blue
ECE1	turquoise
ECH1	yellow
ECHDC2	green
ECHS1	yellow
ECI2	yellow
ECM1	yellow
ECSIT	pink
EDC4	turquoise
EDEM2	green
EDF1	yellow
EEF1A1	yellow
EEF1B2	green
EEF1D	yellow
EEF1E1	turquoise
EEF1G	yellow
EEF2	black
EFCAB14	turquoise
EFCAB2	red
EFEMP2	blue
EFHB	salmon
EFHC1	turquoise
EFHC2	brown
EFHD2	green
EFNA1	blue
EFNB1	turquoise
EFTUD2	yellow
EGF	turquoise
EGFL7	blue
EGFL8	blue
EGLN2	black
EGLN3	turquoise
EHBP1	brown
EHBP1L1	turquoise
EHD1	turquoise
EHD2	turquoise
EHD3	turquoise
EHMT1	turquoise
EHMT2	yellow
EID1	green
EIF1	black
EIF1AD	blue
EIF1AX	turquoise
EIF1AY	purple
EIF1B	blue
EIF2AK1	blue
EIF2AK2	brown
EIF2B2	blue
EIF2S1	blue
EIF2S2	blue
EIF3A	brown
EIF3B	turquoise
EIF3C	green
EIF3D	blue
EIF3E	red
EIF3F	green
EIF3G	yellow
EIF3H	blue
EIF3I	turquoise
EIF3J	blue
EIF3K	yellow
EIF3L	black
EIF3M	blue
EIF4A1	green
EIF4A2	turquoise
EIF4B	green
EIF4E	brown
EIF4E2	turquoise
EIF4E3	brown
EIF4EBP1	blue
EIF4EBP2	turquoise
EIF4EBP3	blue
EIF4ENIF1	brown
EIF4G1	turquoise
EIF4G2	turquoise
EIF4G3	turquoise
EIF4H	turquoise
EIF5	blue
EIF5A	blue
EIF5B	blue
EIF6	yellow
ELAC2	turquoise
ELANE	salmon
ELAVL1	turquoise
ELF1	brown
ELF2	brown
ELK1	yellow
ELK3	turquoise
ELMO1	blue
ELMO2	turquoise
ELMOD3	blue
ELOF1	turquoise
ELOVL1	blue
ELOVL5	green
ELOVL6	blue
ELOVL7	turquoise
ELP2	turquoise
ELP5	turquoise
ELP6	blue
EMC10	yellow
EMC3	tan
EMC3-AS1	turquoise
EMC4	yellow
EMC6	blue
EMC7	brown
EMC8	blue
EMCN	salmon
EMD	purple
EMILIN1	yellow
EML2	red
EML3	yellow
EMP3	blue
EMSY	blue
ENDOD1	green
ENDOV	turquoise
ENG	turquoise
ENKD1	blue
ENKUR	turquoise
ENO1	yellow
ENO1-IT1	turquoise
ENO2	turquoise
ENO3	turquoise
ENPP7P8	turquoise
ENSA	yellow
ENTPD4	turquoise
ENTPD5	blue
ENTPD6	turquoise
ENY2	blue
EP300	brown
EP400NL	blue
EPB41	black
EPB41L3	turquoise
EPB42	pink
EPC1	brown
EPDR1	yellow
EPHX1	turquoise
EPHX2	turquoise
EPN1	turquoise
EPOR	turquoise
EPS15	turquoise
EPS15L1	blue
EPS8L1	blue
EPSTI1	brown
ERAL1	blue
ERBIN	turquoise
ERCC1	blue
ERCC5	purple
ERF	brown
ERFE	yellow
ERGIC1	red
ERGIC2	turquoise
ERGIC3	yellow
ERH	blue
ERI1	black
ERICH1	blue
ERLEC1	turquoise
ERMAP	turquoise
ERN1	turquoise
ERP29	turquoise
ERP44	blue
ERV3-1	blue
ERVK3-1	black
ERVW-1	turquoise
ESAM	brown
ESCO1	turquoise
ESD	blue
ESRRA	turquoise
ESYT1	yellow
ESYT2	turquoise
ETF1	brown
ETFA	turquoise
ETFB	yellow
ETHE1	yellow
ETS1	green
ETS2	turquoise
ETV6	turquoise
EVA1A	blue
EVA1B	blue
EVA1C	turquoise
EVI2A	brown
EVI2B	red
EVI5L	turquoise
EVL	turquoise
EWSR1	brown
EXD3	blue
EXOC1	turquoise
EXOC3	turquoise
EXOC3L2	turquoise
EXOC3L4	pink
EXOC4	turquoise
EXOC5	turquoise
EXOC6	blue
EXOC7	turquoise
EXOSC4	blue
EXT2	turquoise
EZH1	turquoise
EZH2	brown
EZR	green
F11R	red
F13A1	turquoise
F2R	brown
F2RL3	turquoise
F8	green
F8A1	blue
F8A3	turquoise
FAAH2	turquoise
FAAP20	blue
FABP4	turquoise
FABP5	turquoise
FADD	blue
FADS1	brown
FADS2	turquoise
FAH	black
FAM101B	turquoise
FAM103A1	blue
FAM104A	turquoise
FAM104B	tan
FAM107B	magenta
FAM109A	turquoise
FAM109B	turquoise
FAM110A	blue
FAM110B	blue
FAM117A	pink
FAM118A	green
FAM118B	turquoise
FAM120A	turquoise
FAM120AOS	turquoise
FAM120B	brown
FAM122B	green
FAM126A	blue
FAM127A	yellow
FAM127B	turquoise
FAM129B	turquoise
FAM131A	turquoise
FAM133B	turquoise
FAM134A	blue
FAM134C	black
FAM13B	turquoise
FAM149B1	turquoise
FAM150B	brown
FAM157A	turquoise
FAM157B	tan
FAM160B1	turquoise
FAM160B2	green
FAM161B	blue
FAM168B	turquoise
FAM172A	turquoise
FAM177A1	turquoise
FAM179A	green
FAM187A	turquoise
FAM187B2P	brown
FAM188A	green
FAM189B	turquoise
[truncated: 5,120 more rows]
