# Supplementary material for: Co-expression analysis to identify key modules and hub genes associated with COVID-19 in platelets
Source: BMC Med Genomics. 2022 Apr 14;15:83. doi: 10.1186/s12920-022-01222-y (PMC9008611; doi:10.1186/s12920-022-01222-y)
Supplement: Supplementary file 4 — Additional file 4. Table S3: Gene significance. [file 12920_2022_1222_MOESM4_ESM.csv]

	gene	GS
1	A1BG	0.929433337471802
2	AAGAB	0.736248725663234
3	AAMDC	0.739699023664537
4	AAMP	0.789872508427447
5	AARS	0.644994246153498
6	AATF	0.63689751105251
7	AATK	0.575909420450211
8	ABAT	0.366394228380657
9	ABCA2	0.341004494786038
10	ABCA3	0.877471986464102
11	ABCA6	0.310789373120917
12	ABCA7	0.639811788566719
13	ABCB10	0.50648114697855
14	ABCB6	0.889648577032855
15	ABCC1	0.795732052405722
16	ABCC3	0.829016557195008
17	ABCC4	0.359748916136028
18	ABCC5	0.517009761039624
19	ABCD1	0.78941687019025
20	ABCF1	0.8633631343149
21	ABHD11	0.575837175777747
22	ABHD11-AS1	0.733042970427553
23	ABHD12	0.633625925808983
24	ABHD12B	0.71451993505481
25	ABHD14A	0.667832995629635
26	ABHD14B	0.785282821575265
27	ABHD16A	0.726950869780312
28	ABHD17A	0.890955567348542
29	ABHD17AP1	0.209231673519695
30	ABHD17AP4	0.392420131367826
31	ABHD2	0.455477870520557
32	ABHD3	0.272375768469664
33	ABHD4	0.687049126993889
34	ABHD5	0.499148307134821
35	ABI1	0.351969942969032
36	ABI2	0.576465277126219
37	ABI3	0.338339435257258
38	ABLIM1	0.747287556839912
39	ABLIM3	0.88614232244743
40	ABO	0.547512037274162
41	ABR	0.300437125104899
42	ABRACL	0.803637497960126
43	ABTB1	0.885749443310624
44	AC004057.1	0.550326863388668
45	AC004381.6	0.525431848285932
46	AC004556.1	0.330707711387215
47	AC004980.7	0.391468109807831
48	AC005943.2	0.276311542570564
49	AC006011.4	0.493577345928849
50	AC006116.27	0.90324393682343
51	AC006449.1	0.351638499145411
52	AC006486.9	0.188284925660459
53	AC006509.7	0.686820134438064
54	AC006538.4	0.715336278151742
55	AC006978.6	0.510083690050982
56	AC008072.1	0.42831751952182
57	AC010970.2	0.487546480209722
58	AC011043.1	0.184250518041856
59	AC012314.1	0.788688060964151
60	AC012314.10	0.788688060964151
61	AC012314.13	0.788688060964151
62	AC012314.15	0.788688060964151
63	AC012314.3	0.788688060964151
64	AC012314.6	0.788688060964151
65	AC012314.7	0.788688060964151
66	AC012314.9	0.788688060964151
67	AC013271.3	0.40277093628869
68	AC024560.3	0.614459552016862
69	AC024592.12	0.775098884835382
70	AC026150.6	0.430807480932816
71	AC090958.5	0.404686348029336
72	AC092569.2	0.188982236504614
73	AC092651.1	0.745086338744003
74	AC093616.4	0.441482633974641
75	AC093642.5	0.238228724233125
76	AC108463.2	0.454517827659982
77	AC115617.2	0.661248494854707
78	AC125232.1	0.581816884833043
79	AC136616.2	0.252116546969098
80	AC138969.4	0.528569261928702
81	AC145212.1	0.396112923246315
82	AC233755.1	0.283472087745862
83	AC233755.2	0.011456418150268
84	ACAA1	0.153576840096383
85	ACAA2	0.568130268038321
86	ACACA	0.669818383559173
87	ACAD8	0.71281097760495
88	ACADM	0.315028983198184
89	ACADVL	0.835526429158255
90	ACAP1	0.635609701667752
91	ACAP2	0.526172830843905
92	ACAP3	0.635510067421987
93	ACAT2	0.843617051004134
94	ACBD4	0.653839577843615
95	ACCS	0.792887680844731
96	ACCSL	0.542050872105301
97	ACD	0.644557553023225
98	ACER2	0.255823873028056
99	ACER3	0.501339419257458
100	ACIN1	0.655372934636633
101	ACKR2	0.762036479256275
102	ACO2	0.755985754637667
103	ACOT13	0.699096456354965
104	ACOT7	0.755232542485802
105	ACOT8	0.894345973733701
106	ACP1	0.538508775048919
107	ACP2	0.634212369867106
108	ACP5	0.402523059163141
109	ACR	0.421131191073663
110	ACRBP	0.730119451909269
111	ACSBG1	0.303123326271529
112	ACSL1	0.393399386148196
113	ACSL5	0.503304515598714
114	ACSM2A	0.409848877287146
115	ACSM3	0.556259048474528
116	ACSS1	0.798962416049986
117	ACSS2	0.721065554636073
118	ACTA2	0.525531622885757
119	ACTB	0.624356394084679
120	ACTG1	0.677908618542074
121	ACTN1	0.568166867320555
122	ACTN4	0.554029238245565
123	ACTR10	0.8082099518068
124	ACTR1A	0.886283626051508
125	ACTR1B	0.701799038726395
126	ACTR2	0.370754127597606
127	ACTR3	0.392689302496601
128	ACTR3B	0.496961201006998
129	ACTR8	0.62763323460736
130	ACVR1	0.490158758374696
131	ACVR1B	0.457929509909573
132	ACYP1	0.572587408007064
133	ACYP2	0.633901381098597
134	ADAM10	0.419842004822914
135	ADAM8	0.371281760195738
136	ADAM9	0.564849200434006
137	ADAMTS10	0.309557556073536
138	ADAMTS6	0.440979461367097
139	ADAP1	0.403275402219219
140	ADAR	0.460520837597764
141	ADARB1	0.532021871450496
142	ADARB2	0.252228003517371
143	ADAT1	0.748241813964352
144	ADCY3	0.680170040689314
145	ADCY6	0.564671630895625
146	ADCY7	0.383266983907424
147	ADD1	0.852934422816725
148	ADD3	0.328666795564789
149	ADGRE1	0.0184465346683603
150	ADGRE5	0.513543016468579
151	ADGRG1	0.408216976956478
152	ADGRG3	0.396371594086176
153	ADGRG7	0.170720039884426
154	ADGRV1	0.632508626760631
155	ADH5	0.453927187438901
156	ADH7	0.800374960071259
157	ADHFE1	0.743525777830606
158	ADI1	0.564272944130591
159	ADIPOR1	0.765114715339167
160	ADIPOR2	0.773033555335875
161	ADM	0.245911867308656
162	ADNP	0.329228080547576
163	ADORA2A	0.363269083171394
164	ADORA2B	0.562610857337095
165	ADPRM	0.419448334571903
166	ADRA2A	0.605544598421785
167	ADRM1	0.821263738052871
168	ADSL	0.505969176708759
169	ADSS	0.49459012374375
170	AES	0.807167392791906
171	AF011889.5	0.0995294956280846
172	AF146191.1	0.27101011249434
173	AFAP1	0.0422432090646267
174	AFAP1L2	0.475838286577467
175	AFF1	0.66115982212149
176	AFTPH	0.643351717162214
177	AGAP2	0.647537574233412
178	AGAP3	0.814930199563539
179	AGBL5	0.808101464632815
180	AGER	0.761813926293881
181	AGFG1	0.520670652308798
182	AGGF1P10	0.537008901273868
183	AGO2	0.858058442953175
184	AGPAT1	0.863187961186991
185	AGPAT2	0.655716521012254
186	AGPAT3	0.723395543932551
187	AGPAT5	0.548578419676477
188	AGTPBP1	0.445368622327885
189	AGTRAP	0.816012465217093
190	AHCTF1	0.10270401670315
191	AHCYL1	0.727112234975964
192	AHNAK	0.153799602489862
193	AHR	0.430403832669342
194	AHSA1	0.707754224144074
195	AHSA2	0.671503258134008
196	AHSP	0.32684325202046
197	AIDA	0.673470084094441
198	AIF1	0.484928112024695
199	AIFM1	0.480687747287023
200	AIG1	0.71588571209595
201	AIP	0.855209334882482
202	AK1	0.728020145895672
203	AK2	0.595414987042856
204	AK3	0.28087653072234
205	AK5	0.526455995183434
206	AK6	0.480853340333396
207	AKAP13	0.526388767588199
208	AKAP17A	0.619394586534571
209	AKAP2	0.592240363685634
210	AKAP8L	0.739933382899824
211	AKAP9	0.49272338829022
212	AKIP1	0.805381805296225
213	AKIRIN1	0.583205590747642
214	AKIRIN2	0.689949031256431
215	AKNA	0.35275331810797
216	AKR1B1	0.799896353964056
217	AKR1B15	0.341340095352775
218	AKR1C1	0.434599222760675
219	AKR1C3	0.400116989303699
220	AKR1E2	0.714296404182096
221	AKR7A2	0.846273619921577
222	AKT1	0.746723580435937
223	AKT1S1	0.820318919504094
224	AKT2	0.548233445419953
225	AKT3	0.567011065411733
226	AL034550.1	0.431354231042872
227	AL078584.1	0.751561297734663
228	AL133244.1	0.188982236504614
229	AL513122.1	0.722433999009756
230	AL589743.1	0.497494896403002
231	ALAD	0.61638140774943
232	ALAS1	0.4638061258645
233	ALAS2	0.297505096819465
234	ALDH16A1	0.808383733524351
235	ALDH1A2	0.0478644776326123
236	ALDH9A1	0.724032104503418
237	ALDOA	0.89302913851915
238	ALDOC	0.652895613150713
239	ALG13	0.669981066526548
240	ALG8	0.583465510504395
241	ALKBH3	0.702354948262178
242	ALKBH5	0.874562364672985
243	ALKBH6	0.827865246541932
244	ALKBH7	0.902595490977122
245	ALOX12	0.794839181900207
246	ALOX5	0.275712385203621
247	ALOX5AP	0.491705235024946
248	ALPL	0.326336027494267
249	ALYREF	0.596703599900636
250	AMD1	0.147729200467338
251	AMDHD1	0.489307123875492
252	AMDHD2	0.627856784214459
253	AMFR	0.85120778855225
254	AMHR2	0.495730900354328
255	AMIGO2	0.467710351581111
256	AMMECR1L	0.544293443781088
257	AMN1	0.506342218272303
258	AMPD2	0.138845339031889
259	AMT	0.89299439400971
260	AMZ2	0.88837898620932
261	AMZ2P1	0.723749565215284
262	ANAPC1	0.704949926703492
263	ANAPC11	0.938976620700485
264	ANAPC13	0.679017297262368
265	ANAPC15	0.870439031149218
266	ANAPC16	0.69093968065963
267	ANAPC2	0.675526864100462
268	ANAPC5	0.397779734267906
269	ANGPT1	0.207518993792494
270	ANK1	0.856463071255237
271	ANK3	0.587247379859613
272	ANKH	0.479256753916077
273	ANKHD1	0.635431562653917
274	ANKLE2	0.751599836975778
275	ANKMY1	0.52992068606499
276	ANKMY2	0.407766461491536
277	ANKRD10	0.486438185486336
278	ANKRD11	0.726454374718423
279	ANKRD12	0.410949771752324
280	ANKRD13A	0.809275591473562
281	ANKRD13D	0.772763187579867
282	ANKRD27	0.817420646944976
283	ANKRD28	0.0825406639046248
284	ANKRD33B	0.0822632260919227
285	ANKRD45	0.4654289983752
286	ANKRD54	0.72997032634131
287	ANKRD55	0.621544138707674
288	ANKRD6	0.664908433998698
289	ANKRD9	0.78446260660827
290	ANKS1A	0.609489362350776
291	ANKZF1	0.555154320523874
292	ANO10	0.869115870650674
293	ANO2	0.804915632322381
294	ANO6	0.431956995421665
295	ANO7L1	0.767465475290809
296	ANO8	0.511747075045919
297	ANP32A	0.353040561674385
298	ANP32B	0.923037549338641
299	ANPEP	0.328461373576409
300	ANTXR2	0.488893499142869
301	ANXA1	0.287378890116263
302	ANXA11	0.908476681158752
303	ANXA2	0.239757706873353
304	ANXA3	0.332857407611425
305	ANXA4	0.615416688475015
306	ANXA5	0.395812086075881
307	ANXA6	0.373819474311569
308	ANXA7	0.728535626895413
309	ANXA9	0.563956119101164
310	AOAH	0.331273407671858
311	AP000347.2	0.143428577609083
312	AP000347.4	0.316871445718821
313	AP000580.1	0.810765811011446
314	AP000705.8	0.146853052034479
315	AP003068.18	0.280877519122718
316	AP003419.11	0.827638649957877
317	AP1B1	0.890336839332531
318	AP1G1	0.134815611625031
319	AP1G2	0.589313676676117
320	AP1M1	0.81741174127463
321	AP1M2	0.592174680592222
322	AP1S1	0.838577612835195
323	AP1S2	0.628735551598785
324	AP2A1	0.807205817109409
325	AP2A2	0.451715724504032
326	AP2B1	0.771741701267823
327	AP2M1	0.910336235252215
328	AP2S1	0.780346344296951
329	AP3D1	0.676449133010176
330	AP3M2	0.445228295871069
331	AP3S1	0.822413942816096
332	AP3S2	0.637010749177183
333	AP4S1	0.66721661417885
334	AP5S1	0.833876867197161
335	APBA2	0.643928297801727
336	APBA3	0.740099021671916
337	APBB1IP	0.515198424599462
338	APCDD1	0.557876694019457
339	APEH	0.598672156636569
340	APEX1	0.701086342468283
341	APH1A	0.848088554595397
342	APH1B	0.687622726579238
343	API5	0.699562243282471
344	APITD1	0.528674407045881
345	APLP1	0.57473650892134
346	APLP2	0.518892674971416
347	APMAP	0.678041386235244
348	APOBEC3A	0.312595087852378
349	APOBEC3C	0.812814245168244
350	APOBEC3F	0.723366092728261
351	APOBEC3G	0.399975537345817
352	APOBR	0.418694519793034
353	APOL2	0.45807375989815
354	APOL3	0.527102422237919
355	APOPT1	0.699599938597366
356	APP	0.44235716244082
357	APPL1	0.312969368559625
358	APPL2	0.536458201259559
359	APRT	0.689962891444083
360	AQP1	0.436952610785443
361	AQP10	0.524295427529041
362	AQP9	0.364862184756858
363	AR	0.402575001133998
364	ARAF	0.902370462156788
365	ARAP1	0.76029968930487
366	ARCN1	0.7647634828047
367	ARF1	0.619431540942577
368	ARF3	0.753975744634032
369	ARF4	0.650425345599512
370	ARF5	0.951833058580424
371	ARF6	0.624612928299566
372	ARFGAP2	0.819190638533203
373	ARFGAP3	0.59297463954419
374	ARFGEF1	0.726008615252643
375	ARFRP1	0.720154312759429
376	ARG2	0.604596954624137
377	ARGLU1	0.493582255182443
378	ARHGAP1	0.796981942399645
379	ARHGAP10	0.585073945905713
380	ARHGAP15	0.513330044395082
381	ARHGAP17	0.783347804005054
382	ARHGAP18	0.456063962053504
383	ARHGAP21	0.41063420701796
384	ARHGAP25	0.56766595650926
385	ARHGAP27	0.394354202254362
386	ARHGAP30	0.332924353011383
387	ARHGAP32	0.398906591449318
388	ARHGAP35	0.728238583804903
389	ARHGAP4	0.840649569905448
390	ARHGAP45	0.738478782211575
391	ARHGAP5	0.133849047639974
392	ARHGAP6	0.527407290167994
393	ARHGAP9	0.378872169098353
394	ARHGDIA	0.848048391720263
395	ARHGDIB	0.942203148355733
396	ARHGEF1	0.379309159994051
397	ARHGEF10	0.547785334564489
398	ARHGEF12	0.418918818887452
399	ARHGEF18	0.545415525468634
400	ARHGEF2	0.583655447559619
401	ARHGEF3	0.387036701845342
402	ARHGEF6	0.741778056395072
403	ARHGEF7	0.333769656111228
404	ARHGEF9	0.818046695740799
405	ARID1A	0.348305241705357
406	ARID1B	0.658998821710223
407	ARID2	0.591366676443793
408	ARID3B	0.7596279879105
409	ARID4A	0.328047258265472
410	ARID4B	0.38999416545008
411	ARID5A	0.652163513476101
412	ARIH1	0.572666535057747
413	ARIH2	0.641399727877047
414	ARL15	0.556441631034422
415	ARL16	0.661770767738826
416	ARL2	0.846806874713678
417	ARL2BP	0.55348297415801
418	ARL4A	0.528915186427625
419	ARL4C	0.309147896624725
420	ARL5A	0.0210213954326515
421	ARL5B	0.439346959212391
422	ARL6IP1	0.750095001170368
423	ARL6IP4	0.856386143892875
424	ARL6IP5	0.782852507028294
425	ARL6IP6	0.287121747956407
426	ARL8A	0.495187448368685
427	ARL8B	0.644882032553434
428	ARMC3	0.147898070190386
429	ARMC5	0.621733880812774
430	ARMC6	0.771898907888188
431	ARMC7	0.704566515106494
432	ARMC8	0.716920426932429
433	ARMCX3	0.45377921897849
434	ARMCX6	0.437775598575126
435	ARMCX7P	0.256743433135915
436	ARNT	0.575102476626614
437	ARNTL	0.719229355515869
438	ARPC1A	0.794978626986969
439	ARPC1B	0.901278520725097
440	ARPC2	0.736785959171116
441	ARPC3	0.862258527799494
442	ARPC4	0.756863726329061
443	ARPC4-TTLL3	0.583016672947286
444	ARPC5	0.590710448151974
445	ARPC5L	0.724842767189493
446	ARPP19	0.322277172502403
447	ARRB1	0.725924642075835
448	ARRB2	0.806867461067007
449	ARRDC1	0.563938132680911
450	ARRDC2	0.578535476763793
451	ARRDC3	0.206225579062421
452	ARRDC4	0.456204564852433
453	ARSA	0.83572059863777
454	ASAH1	0.759869224476444
455	ASAP1	0.530573220668202
456	ASAP2	0.573010594071235
457	ASAP3	0.563188577689619
458	ASB3	0.525538581810009
459	ASB8	0.423130072983318
460	ASCC2	0.4171962608676
461	ASF1A	0.238263085248739
462	ASH2L	0.525923857625133
463	ASMTL	0.819957986355877
464	ASNA1	0.861644142612241
465	ASPH	0.545172603971124
466	ASRGL1	0.329165501549351
467	ASS1	0.748046508367399
468	ASS1P1	0.715410682451326
469	ASUN	0.603923808626526
470	ASXL1	0.864472735717776
471	ATE1	0.470573124272002
472	ATF1	0.420099518072131
473	ATF2	0.506241857884724
474	ATF3	0.399713940170299
475	ATF4	0.859054225015739
476	ATF5	0.40640262367846
477	ATF6B	0.63170858372378
478	ATF7	0.790091643225528
479	ATF7IP	0.36017212341467
480	ATF7IP2	0.432021341154093
481	ATG101	0.635984605111214
482	ATG12	0.690363962527313
483	ATG13	0.893807057391368
484	ATG16L2	0.699038376490305
485	ATG3	0.527272488884202
486	ATG4A	0.327807132687798
487	ATG4B	0.737487361775569
488	ATG4D	0.876303641917721
489	ATG9A	0.761945769567861
490	ATIC	0.677851695286807
491	ATL1	0.245106458492199
492	ATL3	0.741013564493359
493	ATMIN	0.806904637304765
494	ATN1	0.552449817486532
495	ATOX1	0.787353552646352
496	ATP11A	0.583527906817938
497	ATP11B	0.53984753905249
498	ATP13A2	0.800640748315776
499	ATP1A1	0.741603131694542
500	ATP1B1	0.462206248325694
501	ATP1B3	0.741152855958766
502	ATP23	0.338688324185895
503	ATP2A2	0.396109168033078
504	ATP2A3	0.840400832804604
505	ATP2C1	0.715425060876705
506	ATP5A1	0.673305539512321
507	ATP5B	0.867744990158647
508	ATP5C1	0.778852577222676
509	ATP5D	0.845377292394791
510	ATP5E	0.838577733166854
511	ATP5F1	0.742894824785592
512	ATP5G1	0.735684715356299
513	ATP5G2	0.899701238469931
514	ATP5G3	0.799070569641157
515	ATP5H	0.641363892094014
516	ATP5I	0.678632204802123
517	ATP5J	0.836426632591541
518	ATP5J2	0.806081841892281
519	ATP5L	0.62678442181016
520	ATP5O	0.829941026594211
521	ATP5S	0.188736571819832
522	ATP6AP1	0.824863702186474
523	ATP6AP2	0.460298511729771
524	ATP6V0A1	0.884478153455781
525	ATP6V0A2	0.605060720228297
526	ATP6V0B	0.890812669006222
527	ATP6V0C	0.860517846217548
528	ATP6V0D1	0.877900253017589
529	ATP6V0E1	0.932896438725059
530	ATP6V1A	0.780464939281949
531	ATP6V1B2	0.81374827014131
532	ATP6V1C1	0.499583024893631
533	ATP6V1D	0.620371271064877
534	ATP6V1E1	0.922330888330758
535	ATP6V1F	0.83230846772645
536	ATP6V1G1	0.864128857814764
537	ATP6V1G2	0.633281948862232
538	ATP6V1H	0.742217837327581
539	ATP8A1	0.446705183341081
540	ATP8B2	0.714859237635522
541	ATP9A	0.38569844138038
542	ATP9B	0.383492540842553
543	ATPAF1	0.502072915620059
544	ATPIF1	0.856600149251032
545	ATRAID	0.856206030484293
546	ATRIP	0.58665158268749
547	ATXN10	0.680891997768378
548	ATXN1L	0.506819848850846
549	ATXN2	0.618018169651604
550	ATXN2L	0.794259795718115
551	ATXN3	0.558871888555605
552	ATXN7	0.480810369931641
553	ATXN7L1	0.815314378219658
554	ATXN7L3	0.701580600886744
555	ATXN7L3B	0.547043299107231
556	AUH	0.292922049964986
557	AUP1	0.7857165938812
558	AURKAIP1	0.855224357138245
559	AVEN	0.749193360463658
560	AVL9	0.625756638834408
561	AVPR1A	0.576400316977535
562	AXIN1	0.581010300908944
563	AZI2	0.575903093579255
564	AZIN1	0.0170954851335965
565	AZU1	0.287156230745956
566	B2M	0.333652817508676
567	B3GALT4	0.779093587000923
568	B3GAT3	0.772488233726663
569	B3GNT2	0.278496933832263
570	B4GALT1	0.701180480056508
571	B4GALT3	0.515080409823026
572	B4GALT4	0.469511160613468
573	B4GALT5	0.467456521335208
574	B4GALT6	0.0121479861996948
575	B4GALT7	0.745462352088416
576	B9D2	0.634469761587308
577	BABAM1	0.771609291004433
578	BACE1	0.767045548816797
579	BACH1	0.197574649138203
580	BAD	0.867678954402905
581	BAG1	0.610917613336092
582	BAG5	0.588794332281063
583	BAG6	0.858844904705737
584	BAHD1	0.579563779170175
585	BAIAP2	0.573817659005364
586	BAK1	0.496971085780602
587	BAMBI	0.625565445224053
588	BANF1	0.923837205574419
589	BANK1	0.284933595242745
590	BANP	0.632429709106086
591	BAP1	0.843441099095266
592	BASP1	0.330355503043255
593	BATF	0.396478744415687
594	BAX	0.888990055812394
595	BAZ1A	0.657482018501295
596	BAZ2A	0.703092070437306
597	BAZ2B	0.482198771530493
598	BBC3	0.446467007511197
599	BBIP1	0.643361828007259
600	BBOF1	0.665188018217821
601	BBS12	0.378297331791319
602	BBS2	0.720663263354448
603	BBX	0.552242780631843
604	BCAP29	0.76122974523681
605	BCAP31	0.896009913274826
606	BCAS3	0.574659328244823
607	BCAS4	0.323498475850648
608	BCCIP	0.640306977366422
609	BCKDK	0.945680001097938
610	BCL2A1	0.369529659918702
611	BCL2L1	0.830953203928155
612	BCL2L12	0.742305258784808
613	BCL2L13	0.814299619209655
614	BCL2L2	0.476600075407753
615	BCL2L2-PABPN1	0.39988359756464
616	BCL3	0.386048501414329
617	BCL6	0.366366606205668
618	BCL7B	0.918636729237506
619	BCL7C	0.789684699736018
620	BCLAF1	0.380823690607389
621	BCOR	0.260110863671725
622	BCR	0.83354015817864
623	BCRP2	0.704567647624907
624	BCRP3	0.573091700400231
625	BECN1	0.701450053134086
626	BEND2	0.620716461385389
627	BEND7	0.555792377378523
628	BEST1	0.783823215610731
629	BEST3	0.633655234599499
630	BET1	0.114323221725421
631	BET1L	0.458407553599587
632	BEX1	0.375101802356862
633	BEX3	0.870047490386753
634	BEX4	0.659380359568279
635	BFAR	0.809949753701426
636	BHLHE40	0.284234541202177
637	BICD1	0.344908526356852
638	BICD2	0.280982134019839
639	BID	0.426186386732305
640	BIN1	0.415919379932015
641	BIN2	0.578041924452075
642	BIRC2	0.547582624828391
643	BIRC6	0.57863124180733
644	BIVM	0.713744972637802
645	BLCAP	0.742777842756066
646	BLOC1S1	0.900984979385057
647	BLOC1S2	0.675311347933044
648	BLOC1S3	0.655453094278018
649	BLOC1S5	0.409917623091801
650	BLOC1S6	0.157137931534427
651	BLVRA	0.407084546075007
652	BLVRB	0.484850987185466
653	BLZF1	0.294621944932717
654	BMI1	0.126143271206344
655	BMP2K	0.718977285599394
656	BMP6	0.169234454121921
657	BNIP2	0.520074900193093
658	BNIP3	0.722862164302015
659	BNIP3L	0.586255678297564
660	BOLA1	0.693446878090812
661	BOLA2B	0.650242343441265
662	BOLA3	0.498677986554676
663	BORCS6	0.70991847274349
664	BORCS7	0.928497262518176
665	BORCS8	0.85960803747892
666	BPGM	0.468177227624796
667	BPTF	0.42260578383813
668	BRAF	0.712250567238661
669	BRAP	0.635716523468478
670	BRD1	0.355264588304698
671	BRD2	0.547036174634944
672	BRD3	0.65165339447932
673	BRD4	0.698246668076933
674	BRD7	0.624817481784322
675	BRD9	0.578820649410999
676	BRE	0.872552292583714
677	BRF1	0.789753810188879
678	BRI3	0.763934703596789
679	BRK1	0.873486052857256
680	BRMS1	0.749849799277108
681	BROX	0.552031760373518
682	BRWD1	0.505791827133139
683	BRWD3	0.0192335863191772
684	BSCL2	0.841100760983252
685	BSDC1	0.642382461076211
686	BSG	0.907460584968292
687	BST1	0.358132881557248
688	BST2	0.546032540627151
689	BTBD1	0.745119057020931
690	BTBD11	0.421578162310024
691	BTBD2	0.812305869427588
692	BTBD6	0.814893581665993
693	BTBD7	0.477888455041475
694	BTBD9	0.301491855156151
695	BTF3	0.778159638249612
696	BTF3L4	0.60639343446566
697	BTF3L4P2	0.511530887125472
698	BTG1	0.371849988178161
699	BTG2	0.48850256644624
700	BTG3	0.455323600020357
701	BTK	0.436367485934429
702	BTN2A1	0.439903901838044
703	BTN3A1	0.375593341907665
704	BTN3A2	0.59006670711446
705	BTN3A3	0.435604233468692
706	BUB3	0.632193947902287
707	BUD31	0.723783636118468
708	BZW1	0.412966608252045
709	BZW1P2	0.424363073780309
710	BZW2	0.7331908464134
711	C10orf10	0.505022735495786
712	C10orf54	0.723386917840719
713	C10orf76	0.744865762993544
714	C11orf21	0.636377476892065
715	C11orf24	0.473623858078435
716	C11orf31	0.780743370257959
717	C11orf49	0.839837099165182
718	C11orf57	0.552786826321202
719	C11orf58	0.44966378228686
720	C11orf68	0.928467557410535
721	C11orf80	0.567417818895814
722	C11orf98	0.87408616442667
723	C12orf10	0.733759271193508
724	C12orf49	0.828273538335712
725	C12orf50	0.965772555570785
726	C12orf57	0.794928674896444
727	C12orf60	0.443577956668364
728	C12orf65	0.714520960962515
729	C12orf75	0.653272116563519
730	C12orf76	0.729440551880373
731	C14orf119	0.504846030006867
732	C14orf166	0.722944109792588
733	C14orf2	0.797578280391219
734	C14orf37	0.77139278955983
735	C15orf38-AP3S2	0.715667899950648
736	C15orf39	0.450426994558779
737	C15orf40	0.611681678475684
738	C15orf52	0.544321325638078
739	C15orf57	0.625566546625544
740	C16orf52	0.648980423326028
741	C16orf62	0.90245125824333
742	C16orf72	0.621097431127033
743	C16orf86	0.714074275391852
744	C16orf87	0.273724076224057
745	C16orf95	0.370138773172977
746	C17orf49	0.921077431108753
747	C17orf62	0.799511477958464
748	C17orf89	0.628312492401254
749	C18orf21	0.619419318196198
750	C18orf32	0.789384149761141
751	C18orf8	0.51642088317907
752	C19orf24	0.823756144675427
753	C19orf25	0.800872258019606
754	C19orf33	0.323673678239301
755	C19orf43	0.880472040183826
756	C19orf45	0.71607854877858
757	C19orf52	0.681291710451355
758	C19orf53	0.857800904895141
759	C19orf60	0.743663540379451
760	C19orf66	0.699507895971159
761	C19orf81	0.462460184299608
762	C1D	0.465874368052097
763	C1DP1	0.13748749067095
764	C1GALT1	0.606732968085704
765	C1orf112	0.179799149438549
766	C1orf116	0.0785293745029981
767	C1orf122	0.899468912170048
768	C1orf123	0.591100994208462
769	C1orf131	0.48014335254172
770	C1orf162	0.320979640668806
771	C1orf174	0.715873992180502
772	C1orf186	0.475460724741931
773	C1orf198	0.789794979839602
774	C1orf21	0.550945866744916
775	C1orf35	0.621277341864516
776	C1orf43	0.832996738097463
777	C1orf50	0.516105148455839
778	C1orf52	0.158471622351211
779	C1orf87	0.422856948783846
780	C1QBP	0.392594258970041
781	C20orf196	0.629302013462487
782	C20orf24	0.788443007062973
783	C20orf27	0.730674757789338
784	C20orf96	0.495550801440856
785	C21orf33	0.285686497294814
786	C21orf58	0.518920719691295
787	C22orf15	0.522470453751745
788	C22orf39	0.667093011403597
789	C2CD2L	0.734964404954725
790	C2CD3	0.79590214590991
791	C2orf49	0.493259290337797
792	C2orf68	0.701313265007231
793	C2orf76	0.745807664327112
794	C2orf88	0.35287944829066
795	C3	0.307646904220247
796	C3orf38	0.338614395970475
797	C3orf58	0.431401154858585
798	C4A	0.637408246745533
799	C4B	0.582029346433387
800	C4orf3	0.521798132315136
801	C4orf33	0.492747880998367
802	C4orf36	0.513975240861295
803	C4orf48	0.799800355809576
804	C5AR1	0.319771156623293
805	C5orf15	0.232225277976336
806	C5orf30	0.443465782069496
807	C5orf45	0.446615823726714
808	C6orf1	0.756334029411708
809	C6orf106	0.786558889135561
810	C6orf136	0.718055052590394
811	C6orf226	0.730736433024366
812	C6orf25	0.91536571107206
813	C6orf47	0.763151432043548
814	C6orf48	0.757058687843465
815	C6orf62	0.794612411444518
816	C7orf25	0.159570653789428
817	C7orf26	0.847926587261549
818	C7orf49	0.679470257625484
819	C7orf50	0.555016365729016
820	C7orf73	0.791612057134837
821	C8orf44	0.529486099017995
822	C8orf59	0.622649492871323
823	C8orf76	0.655696753318301
824	C8orf82	0.803035356575331
825	C9orf116	0.803049234876486
826	C9orf142	0.40935823978652
827	C9orf16	0.748978672468214
828	C9orf3	0.818453021524735
829	C9orf40	0.501846726747916
830	C9orf69	0.857754031470232
831	C9orf78	0.448502151162589
832	C9orf85	0.4237476149777
833	CA1	0.303967004800739
834	CA13	0.593541423169954
835	CA2	0.593918317949388
836	CA3	0.307647617092198
837	CA5A	0.445260240723842
838	CA5BP1	0.9174681158222
839	CAAP1	0.118383199476404
840	CAB39	0.599730268421484
841	CABIN1	0.481996061960732
842	CABLES1	0.0492932259170755
843	CABP5	0.152952004512806
844	CACNB1	0.45683643899035
845	CACTIN	0.398278579546688
846	CACYBP	0.574303282976246
847	CADM2	0.00835629106181476
848	CALB1	0.3434791449879
849	CALCOCO1	0.676570873332719
850	CALCOCO2	0.748449458730953
851	CALD1	0.333337839526126
852	CALM1	0.840541168533718
853	CALM2	0.370957188818111
854	CALM3	0.883552765582274
855	CALML4	0.63715009044264
856	CALR	0.679122294865666
857	CALU	0.203942541271323
858	CAMK2D	0.541389789611766
859	CAMK2G	0.508510486773783
860	CAMKK1	0.554685151248325
861	CAMLG	0.86724409349135
862	CAMP	0.207151427804411
863	CAMSAP1	0.402795993970157
864	CAMTA1	0.684672299535907
865	CAMTA2	0.880657286800844
866	CANT1	0.33605571947585
867	CANX	0.0100681639469495
868	CAP1	0.717219072567262
869	CAPG	0.288142283633049
870	CAPN1	0.702071236406103
871	CAPN11	0.43788510448758
872	CAPN12	0.415705485957611
873	CAPN15	0.494957421853323
874	CAPN2	0.815130490819221
875	CAPN7	0.460863987460687
876	CAPN8	0.631781364937238
877	CAPNS1	0.893280820836816
878	CAPRIN1	0.617380554323062
879	CAPS2	0.612512180528857
880	CAPZA1	0.713016033796353
881	CAPZA2	0.239426865015517
882	CAPZB	0.900015368954301
883	CARD10	0.090872098849012
884	CARD11	0.336669279625489
885	CARD16	0.722698080120979
886	CARD19	0.624283923807512
887	CARD8	0.204079929640506
888	CARF	0.112707765938476
889	CARHSP1	0.702511482100696
890	CARM1	0.650733993528082
891	CARMIL1	0.483497985769667
892	CARS	0.781626181553781
893	CARS2	0.665385071642907
894	CASC3	0.75283191601957
895	CASC4	0.487071190493963
896	CASP1	0.239338800611555
897	CASP10	0.522688472631566
898	CASP2	0.753042626123705
899	CASP3	0.544603499262514
900	CASP4	0.836635045173163
901	CASP6	0.529476207437952
902	CASP9	0.793296396138937
903	CASS4	0.293281105833257
904	CAST	0.505381744165851
905	CAT	0.37577823484443
906	CATSPER1	0.746917618240819
907	CATSPER2P1	0.589306486465347
908	CAV1	0.485789168475426
909	CAV2	0.494479048111837
910	CBFA2T3	0.507800921788844
911	CBL	0.560884713295448
912	CBLL1	0.256683814204301
913	CBR1	0.737548196676138
914	CBR4	0.670599600657007
915	CBWD1	0.622060180527505
916	CBX3	0.560588891515261
917	CBX4	0.410030483675618
918	CBX6	0.743670928299286
919	CBX7	0.62248073494151
920	CBY1	0.434156899955194
921	CC2D1B	0.632166181275641
922	CCAR1	0.153872569503774
923	CCAR2	0.660354261287381
924	CCDC106	0.817377971269637
925	CCDC107	0.724384449365874
926	CCDC115	0.533807319345973
927	CCDC12	0.722127036513969
928	CCDC124	0.828656003909565
929	CCDC130	0.731240129828025
930	CCDC14	0.37422622505368
931	CCDC153	0.80634138272629
932	CCDC159	0.959736534287882
933	CCDC174	0.505080342816908
934	CCDC189	0.776315247660896
935	CCDC28A	0.613434611277923
936	CCDC28B	0.865968230160141
937	CCDC3	0.139747911204659
938	CCDC30	0.27624717332398
939	CCDC53	0.0134180023739057
940	CCDC57	0.652700028874245
941	CCDC59	0.652202326012513
942	CCDC69	0.707004950097635
943	CCDC71L	0.689002877130523
944	CCDC74BP1	0.58637210555732
945	CCDC82	0.136420947947312
946	CCDC84	0.524204474367791
947	CCDC85B	0.765798828912461
948	CCDC88B	0.597194689277519
949	CCDC88C	0.559539668124098
950	CCDC9	0.552189994060873
951	CCDC90B	0.753142812353925
952	CCDC91	0.362241188797595
953	CCDC92	0.513186773830225
954	CCDC97	0.543364073878182
955	CCL3	0.336596969126187
956	CCL3L3	0.364414599948798
957	CCL4	0.372200820962647
958	CCL5	0.546049835084321
959	CCM2	0.940425945101621
960	CCNB1IP1	0.684883460569958
961	CCNC	0.512504154946598
962	CCND3	0.957868041706415
963	CCNDBP1	0.743410708740465
964	CCNG1	0.755452008655084
965	CCNH	0.590591609813073
966	CCNI	0.722302527929171
967	CCNJL	0.683549656529018
968	CCNK	0.589856424133148
969	CCNL1	0.451790599249868
970	CCNL2	0.552172763409507
971	CCNY	0.776582023922538
972	CCPG1	0.511960397326994
973	CCR4	0.251639764041208
974	CCRL2	0.530140504384829
975	CCS	0.803168027267086
976	CCSAP	0.41621568418822
977	CCT2	0.722110322250812
978	CCT3	0.493897114104534
979	CCT5	0.770073867910778
980	CCT6A	0.772891006875784
981	CCT6P1	0.232487962568722
982	CCT6P3	0.480728714404111
983	CCT7	0.653319722827923
984	CCT8	0.508855837867427
985	CCZ1	0.767183986335064
986	CCZ1B	0.789288195912817
987	CD14	0.596516508512369
988	CD151	0.742184937123386
989	CD163	0.235580176010974
990	CD164	0.474513881914003
991	CD177	0.324333689900701
992	CD2	0.348595098727531
993	CD22	0.128085519514973
994	CD226	0.00158922432199817
995	CD244	0.390168696014796
996	CD247	0.393874456716242
997	CD27	0.502677445319989
998	CD2BP2	0.768037490541829
999	CD300A	0.408493111482268
1000	CD36	0.189588239025325
1001	CD37	0.714929646490876
1002	CD3E	0.40420806859833
1003	CD40	0.775993046968915
1004	CD40LG	0.501621896972132
1005	CD44	0.362634505763658
1006	CD46	0.555368850740971
1007	CD47	0.636272118274858
1008	CD48	0.311371901961556
1009	CD52	0.258969666492901
1010	CD53	0.352192036492822
1011	CD55	0.818290690907674
1012	CD58	0.397627524958889
1013	CD59	0.715916847305056
1014	CD6	0.151924604355047
1015	CD63	0.850678793168587
1016	CD68	0.595087619058618
1017	CD69	0.418878889849041
1018	CD7	0.42257828999851
1019	CD74	0.867305788526765
1020	CD81	0.40325835352238
1021	CD82	0.624684546670002
1022	CD84	0.125623689090505
1023	CD8A	0.281590592927452
1024	CD9	0.432426537861411
1025	CD96	0.558554963535665
1026	CD99	0.905143202326401
1027	CD99L2	0.674343301111137
1028	CD99P1	0.592607332963787
1029	CDA	0.326429817513051
1030	CDC123	0.562502251945715
1031	CDC14A	0.646841928751892
1032	CDC14B	0.398793134970566
1033	CDC16	0.641723350218328
1034	CDC25B	0.653123459823625
1035	CDC26	0.81406246547025
1036	CDC27	0.540740284004016
1037	CDC34	0.747675190625489
1038	CDC37	0.922187936822655
1039	CDC42	0.837780193241413
1040	CDC42BPA	0.68276339470954
1041	CDC42BPB	0.610861612354679
1042	CDC42EP3	0.184331471466637
1043	CDC42SE1	0.554873845582781
1044	CDC42SE2	0.514886241291594
1045	CDC5L	0.464309989847193
1046	CDCA7L	0.812352005662131
1047	CDH12P2	0.36348267244061
1048	CDH20	0.423220019215964
1049	CDH6	0.524075757430023
1050	CDHR1	0.572820300893628
1051	CDIP1	0.701021717555748
1052	CDIPT	0.803936054192326
1053	CDK1	0.569082677891548
1054	CDK10	0.665914204483594
1055	CDK11A	0.530110496489365
1056	CDK11B	0.635949409324504
1057	CDK12	0.383639578489006
1058	CDK14	0.0644366599206516
1059	CDK16	0.921106681218053
1060	CDK17	0.183157662817127
1061	CDK19	0.469755267797266
1062	CDK2	0.523465463025767
1063	CDK2AP1	0.658179334246347
1064	CDK2AP2	0.878695020598503
1065	CDK4	0.569065464253623
1066	CDK5RAP2	0.698512421994191
1067	CDK5RAP3	0.78959891740701
1068	CDK7	0.343732469515179
1069	CDK9	0.671406782130223
1070	CDKL1	0.27100910331267
1071	CDKN1A	0.743372129600446
1072	CDKN1B	0.479433512877533
1073	CDKN2AIP	0.195679299235552
1074	CDKN2B	0.197579485232685
1075	CDKN2C	0.690018021766406
1076	CDKN2D	0.801291672156691
1077	CDKN3	0.562748011481594
1078	CDR2	0.482192512064625
1079	CDR2L	0.581433324916952
1080	CDS2	0.577384111084424
1081	CDV3	0.710806891911413
1082	CDYL	0.781724206946606
1083	CDYL2	0.638114412228521
1084	CEACAM21	0.432994165793175
1085	CEBPB	0.371897968840795
1086	CEBPD	0.448473154981735
1087	CEL	0.675155597827982
1088	CELF2	0.591220565245281
1089	CEMP1	0.479119951774475
1090	CENPB	0.772453649034401
1091	CENPBD1P1	0.377624604802042
1092	CENPN	0.556065363477686
1093	CENPT	0.780473690781283
1094	CENPU	0.274415401019304
1095	CENPV	0.739389853777815
1096	CEP104	0.791407479024496
1097	CEP162	0.354929806225599
1098	CEP170	0.371162491081906
1099	CEP350	0.715841355468816
1100	CEP41	0.381649379162803
1101	CEP44	0.579714586551819
1102	CEP57	0.412545977584004
1103	CEP57L1	0.746036919215375
1104	CEP63	0.584134333015623
1105	CEP68	0.46018240486289
1106	CEP95	0.52261438262878
1107	CERS2	0.686026906166998
1108	CERS4	0.556862719563512
1109	CERS5	0.777620244585251
1110	CETN2	0.720036826971904
1111	CETP	0.830908757810902
1112	CFAP161	0.135621357217103
1113	CFAP45	0.645405114689435
1114	CFAP74	0.587551121233646
1115	CFDP1	0.742987177074405
1116	CFL1	0.832857991875475
1117	CFLAR	0.639372515137284
1118	CFP	0.268777389939784
1119	CFTR	0.341541741047493
1120	CGGBP1	0.483947426580099
1121	CGRRF1	0.538522246280108
1122	CH17-212P11.4	0.394941142507016
1123	CH17-224D4.1	0.232354938011905
1124	CH17-224D4.2	0.396697209237057
1125	CH17-258A22.4	0.599194042021154
1126	CH17-262H11.1	0.202498100431352
1127	CH17-472G23.2	0.488526173434762
1128	CH17-5A7.1	0.685802711670145
1129	CH17-60O17.5	0.207359227625688
1130	CH17-60O17.7	0.299245823575838
1131	CH507-9B2.3	0.71310022429959
1132	CH507-9B2.9	0.695184055877109
1133	CHADL	0.543458805206068
1134	CHAMP1	0.46947870106303
1135	CHCHD1	0.934946788584868
1136	CHCHD10	0.718185402837711
1137	CHCHD2	0.922672872239328
1138	CHCHD3	0.662518176332191
1139	CHCHD7	0.654826945436644
1140	CHD1L	0.708309080697394
1141	CHD2	0.638512291973242
1142	CHD3	0.854339689949003
1143	CHD4	0.172118147390153
1144	CHD9	0.647045797456304
1145	CHEK2	0.669331900512547
1146	CHERP	0.686648090611875
1147	CHFR	0.505913734762672
1148	CHI3L2	0.312920054881158
1149	CHIC2	0.530201499208957
1150	CHID1	0.802712210919662
1151	CHKB	0.737906418726119
1152	CHMP1A	0.75301084007879
1153	CHMP1B	0.3848603676632
1154	CHMP2A	0.913763714189262
1155	CHMP2B	0.857159886442176
1156	CHMP3	0.617204088438623
1157	CHMP4A	0.845220489311592
1158	CHMP4B	0.839632797943738
1159	CHMP4BP1	0.649554622314015
1160	CHMP5	0.691718474535244
1161	CHMP6	0.75362126202989
1162	CHP1	0.888513282063618
1163	CHPF2	0.685377609486765
1164	CHPT1	0.375660617233694
1165	CHRAC1	0.493152815514591
1166	CHRNA2	0.293869425198016
1167	CHRNB1	0.458567076283657
1168	CHST12	0.65659578007515
1169	CHST13	0.358128203610597
1170	CHST2	0.586069366612843
1171	CHST8	0.467733973037778
1172	CHSY1	0.300836039906061
1173	CHTF8	0.833716857096763
1174	CHTOP	0.664261857759219
1175	CHURC1	0.53761701363565
1176	CIAPIN1	0.710266180114744
1177	CIB1	0.778441995481132
1178	CIC	0.651218618114108
1179	CIDEB	0.636921600991836
1180	CIDECP	0.788223901782126
1181	CIR1	0.461129754016845
1182	CIRBP	0.6790716134043
1183	CISD2	0.315451595664669
1184	CISH	0.269629368127913
1185	CITED2	0.369089165576328
1186	CIZ1	0.697091096049238
1187	CKAP5	0.661758761224018
1188	CKB	0.808364087709295
1189	CKLF	0.389307344971512
1190	CKLF-CMTM1	0.813480604066477
1191	CKS1B	0.863237914506505
1192	CKS2	0.658789959154195
1193	CLASRP	0.700681049570485
1194	CLCN3	0.708237496648214
1195	CLCN4	0.73097582252623
1196	CLCN7	0.731518230582064
1197	CLDN15	0.497100946519201
1198	CLDN5	0.436971450264886
1199	CLDND1	0.776333342076286
1200	CLDND2	0.546111554862427
1201	CLEC11A	0.685956594577551
1202	CLEC12A	0.351193692351204
1203	CLEC16A	0.733071508880332
1204	CLEC1B	0.57246586789034
1205	CLEC2B	0.431865154596784
1206	CLEC2D	0.136155017574945
1207	CLEC2L	0.605659732355941
1208	CLEC4E	0.384937764751322
1209	CLEC7A	0.218096573418212
1210	CLHC1	0.323989366053429
1211	CLIC1	0.743747930731656
1212	CLIC3	0.294056258015271
1213	CLIC4	0.261461870402557
1214	CLINT1	0.220409973684333
1215	CLIP1	0.260383332844465
1216	CLIP2	0.801773738550582
1217	CLK1	0.496676181111148
1218	CLK2	0.538365138483591
1219	CLK3	0.684874970809042
1220	CLK4	0.384921859767182
1221	CLMN	0.211511041389107
1222	CLN3	0.729560149298144
1223	CLN6	0.69154512925937
1224	CLN8	0.17022015406031
1225	CLNS1A	0.618992909410297
1226	CLPP	0.838314364643206
1227	CLPTM1	0.848441085297659
1228	CLPTM1L	0.934944688357204
1229	CLTA	0.810384348370824
1230	CLTB	0.913939741546879
1231	CLTC	0.782086478174771
1232	CLU	0.869115047448144
1233	CLUAP1	0.461962870488016
1234	CMAHP	0.2628390784439
1235	CMAS	0.693515325183944
1236	CMBL	0.743303229081165
1237	CMC1	0.548650311946401
1238	CMC2	0.577883763765047
1239	CMIP	0.490648564761828
1240	CMPK1	0.661477972866085
1241	CMPK2	0.59247880523704
1242	CMTM1	0.576531857207389
1243	CMTM2	0.529726151031761
1244	CMTM3	0.683546638499787
1245	CMTM4	0.834255942928974
1246	CMTM5	0.82433270934972
1247	CMTM6	0.522916593925569
1248	CMTM7	0.637453328272823
1249	CNBP	0.70929285675022
1250	CNDP2	0.694342997777157
1251	CNEP1R1	0.757827112680859
1252	CNIH3	0.581482944540188
1253	CNIH4	0.75089898926697
1254	CNKSR3	0.377457757172274
1255	CNN1	0.467451364970108
1256	CNN2	0.713649195663622
1257	CNNM2	0.737464212809664
1258	CNOT1	0.716002177863728
1259	CNOT10	0.663099957847679
1260	CNOT11	0.520622524093079
1261	CNOT2	0.316587559600318
1262	CNOT3	0.786523237915769
1263	CNOT4	0.485943457187196
1264	CNOT7	0.72234352095183
1265	CNOT8	0.575534190754546
1266	CNP	0.804378688647266
1267	CNPPD1	0.806216240655154
1268	CNPY2	0.683104930157477
1269	CNPY3	0.724635577695043
1270	CNST	0.352565733344125
1271	CNTROB	0.657663448515232
1272	COA1	0.444671628245089
1273	COA3	0.809797848076718
1274	COA5	0.726165759704934
1275	COASY	0.817095394340558
1276	COG3	0.585869529566363
1277	COG4	0.776412324233322
1278	COL10A1	0.151024991570534
1279	COL4A3BP	0.676707702358911
1280	COL6A3	0.341709124737382
1281	COMMD3	0.528002680390619
1282	COMMD4	0.785298744664142
1283	COMMD5	0.699418367185935
1284	COMMD6	0.779927912126864
1285	COMMD7	0.778838158395859
1286	COMMD9	0.687447511861484
1287	COMT	0.741653232245541
1288	COMTD1	0.675003118178074
1289	COPA	0.361941545655171
1290	COPB1	0.525290551759582
1291	COPB2	0.643939800395099
1292	COPE	0.941892483955288
1293	COPG1	0.770304228381822
1294	COPG2	0.32906220282952
1295	COPS2	0.385887180683615
1296	COPS3	0.676767048531429
1297	COPS4	0.657096440884536
1298	COPS5	0.624203594588505
1299	COPS6	0.809810492688086
1300	COPS7A	0.494693082161554
1301	COPS7B	0.822064474090712
1302	COPS8	0.596119911070237
1303	COPS9	0.710991217847785
1304	COPZ1	0.420691841291942
1305	COPZ2	0.617862635901003
1306	COQ10B	0.482663285975726
1307	COQ2	0.284897639296693
1308	COQ4	0.895714878283198
1309	COQ8A	0.650511555188837
1310	COQ8B	0.755346329434124
1311	COQ9	0.638200831800179
1312	CORO1A	0.58204845958334
1313	CORO1B	0.859109147875548
1314	CORO1C	0.667697285039561
1315	CORO7	0.48691388111975
1316	COTL1	0.964665282389894
1317	COX11	0.655260205442873
1318	COX14	0.725245889526204
1319	COX17	0.846186007446677
1320	COX19	0.739658438874982
1321	COX20	0.760352316743568
1322	COX4I1	0.790789140685087
1323	COX5A	0.694585492186504
1324	COX5B	0.797999188466059
1325	COX6A1	0.973486344700669
1326	COX6B1	0.75602678486247
1327	COX6C	0.932667657117644
1328	COX7A2	0.924717428750941
1329	COX7A2L	0.62495635832968
1330	COX7A2P1	0.3749447998289
1331	COX7B	0.710233672596575
1332	COX7C	0.882887897009813
1333	COX8A	0.960138376025336
1334	CPAMD8	0.227249452776725
1335	CPEB2	0.677283374658532
1336	CPEB4	0.162565726397571
1337	CPED1	0.656966299153015
1338	CPM	0.387126730258351
1339	CPNE1	0.830560130692047
1340	CPNE2	0.903894879258118
1341	CPNE3	0.29388732592179
1342	CPNE5	0.769361286257245
1343	CPQ	0.754885799133406
1344	CPSF1	0.745469254025005
1345	CPSF2	0.498571553547049
1346	CPSF3L	0.626448636987319
1347	CPSF6	0.609558759164658
1348	CPSF7	0.536015170879401
1349	CPT1A	0.624488872715321
1350	CPTP	0.76626892699871
1351	CR1L	0.164593693001087
1352	CRADD	0.861574362434094
1353	CRAT	0.917174494923162
1354	CRBN	0.462232005643984
1355	CREB1	0.532947850944511
1356	CREB3	0.886760643193982
1357	CREB3L2	0.650574386307921
1358	CREBBP	0.294474422791693
1359	CREBL2	0.688503254299608
1360	CREBRF	0.377333917441411
1361	CREBZF	0.264462940629755
1362	CREG1	0.840697305462863
1363	CRELD1	0.648245097084971
1364	CRELD2	0.56112240170691
1365	CREM	0.603052249502057
1366	CRIP1	0.332544692100232
1367	CRIPT	0.457141079759281
1368	CRKL	0.604160856286122
1369	CRLF3	0.400992861287151
1370	CRLS1	0.774714801947162
1371	CRNKL1	0.494714636751583
1372	CRTAP	0.821081895613563
1373	CRTC2	0.665852693199674
1374	CRY1	0.437208590923995
1375	CRYBB2P1	0.719198401061717
1376	CRYL1	0.240751281620556
1377	CRYM	0.630652023471602
1378	CRYZL1	0.713394524871137
1379	CS	0.678995692635528
1380	CSDE1	0.826026723526229
1381	CSE1L	0.525441534600636
1382	CSF1	0.203394283732834
1383	CSF3R	0.331790264269805
1384	CSGALNACT2	0.615513104801258
1385	CSK	0.658969231782963
1386	CSNK1A1	0.613091811889176
1387	CSNK1D	0.700837518626819
1388	CSNK1G2	0.763309612030754
1389	CSNK2A2	0.745502739023619
1390	CSNK2B	0.768975869545573
1391	CSRNP1	0.356227168551626
1392	CSRNP2	0.594035267974113
1393	CSRP1	0.594930117426355
1394	CST3	0.913780868056418
1395	CST7	0.0728597950239024
1396	CSTB	0.741757653656948
1397	CSTF3	0.713023733752069
1398	CTB-102L5.4	0.450533664241432
1399	CTB-119C2.1	0.524454475747932
1400	CTB-50L17.10	0.855141082019094
1401	CTBP1	0.731121005639715
1402	CTBP2	0.660544703115192
1403	CTBS	0.785592650202267
1404	CTC-359D24.3	0.700185899008347
1405	CTC-429P9.4	0.172063035166054
1406	CTC-435M10.3	0.568770929170816
1407	CTC-507E2.2	0.275639392063319
1408	CTCF	0.629963517738934
1409	CTD-2192J16.22	0.48468809773573
1410	CTD-2319I12.10	0.686217761140172
1411	CTD-2514C3.1	0.634789798025279
1412	CTD-2545G14.7	0.718710833211504
1413	CTD-3092A11.1	0.291116894291577
1414	CTD-3092A11.3	0.472904061440704
1415	CTD-3214H19.16	0.279800546040678
1416	CTDNEP1	0.907006947079725
1417	CTDSP1	0.745290211283956
1418	CTDSP2	0.657562755903029
1419	CTDSPL	0.826819072977539
1420	CTIF	0.812834392061048
1421	CTNNA1	0.759385423365932
1422	CTNNAL1	0.619235693822348
1423	CTNNB1	0.599532151926664
1424	CTNNBIP1	0.674566524145794
1425	CTNNBL1	0.588903076460192
1426	CTNS	0.357070974477942
1427	CTR9	0.413612405951308
1428	CTSA	0.969542884648831
1429	CTSB	0.571197857016898
1430	CTSC	0.539825074307771
1431	CTSD	0.963675549929921
1432	CTSH	0.17688452848559
1433	CTSS	0.000471934871999741
1434	CTSW	0.659473364630487
1435	CTSZ	0.649787598584932
1436	CTTN	0.776192772335038
1437	CUEDC2	0.778915696517327
1438	CUL1	0.413087337736019
1439	CUL3	0.706334274546855
1440	CUL4A	0.720701463854591
1441	CUL4B	0.812641997818889
1442	CUL5	0.687122868288717
1443	CUL9	0.823640091705257
1444	CUTA	0.730176833853833
1445	CUX1	0.863973913922349
1446	CWC15	0.661784400719466
1447	CX3CR1	0.357992239991079
1448	CXCL16	0.399592829025917
1449	CXCL3	0.487556772174519
1450	CXCL5	0.737709209390965
1451	CXCL8	0.264289869476031
1452	CXCR1	0.395994121541361
1453	CXCR2	0.379076173533176
1454	CXCR2P1	0.140078337553022
1455	CXCR4	0.336485087356021
1456	CXorf40A	0.814509159026841
1457	CXorf40B	0.804998552597136
1458	CXorf65	0.351278764608038
1459	CXXC1	0.724238377872353
1460	CYB561A3	0.848204745915805
1461	CYB5B	0.556079369020783
1462	CYB5D2	0.79596996137087
1463	CYB5R1	0.793651771065398
1464	CYB5R3	0.650329917963527
1465	CYB5R4	0.442697778989845
1466	CYBA	0.432730461397042
1467	CYBB	0.423850326825885
1468	CYC1	0.71870155826612
1469	CYCS	0.417981787496319
1470	CYFIP1	0.611880393779974
1471	CYFIP2	0.630886045807459
1472	CYHR1	0.703633372052674
1473	CYLD	0.66045312333716
1474	CYP17A1-AS1	0.685989635808403
1475	CYS1	0.499236716983298
1476	CYSTM1	0.663795541678998
1477	CYTH1	0.410643492045045
1478	CYTH2	0.761683692028403
1479	CYTH4	0.317961295613037
1480	CYTIP	0.301519685075032
1481	CYTL1	0.523494461421559
1482	DAAM1	0.417175907197555
1483	DAB2	0.470488662322302
1484	DAD1	0.701078224463954
1485	DADB-110M10.7	0.165092873121167
1486	DAG1	0.739785790890395
1487	DALRD3	0.822429078345513
1488	DAMA-236L13.19	0.431143608180253
1489	DAP	0.826364123846555
1490	DAP3	0.78210839733056
1491	DAPK2	0.556571775156612
1492	DAPK3	0.94249811542094
1493	DAPP1	0.0475269781267251
1494	DARS	0.579374076895291
1495	DAXX	0.754563551324711
1496	DAZAP1	0.834280404878712
1497	DAZAP2	0.686292410271329
1498	DBI	0.505716468904319
1499	DBN1	0.759505564532697
1500	DBNL	0.944026510730094
1501	DCAF11	0.679099147738041
1502	DCAF12	0.535442103863148
1503	DCAF15	0.757256924832208
1504	DCAF16	0.585538179240671
1505	DCAF5	0.56502815302201
1506	DCAF6	0.772936575680378
1507	DCAF7	0.595223199820158
1508	DCAF8	0.776844733539323
1509	DCAKD	0.82120918758832
1510	DCK	0.0429787529095573
1511	DCLRE1A	0.539166280514971
1512	DCP2	0.911471816155291
1513	DCTD	0.639752792160619
1514	DCTN1	0.822646394135631
1515	DCTN2	0.789277610073433
1516	DCTN3	0.740301088510193
1517	DCTN4	0.770864806063206
1518	DCTN5	0.491615656903807
1519	DCTN6	0.75430752581562
1520	DCUN1D1	0.598245174837195
1521	DCUN1D4	0.254776920125156
1522	DCUN1D5	0.787044048441461
1523	DCXR	0.750002560731171
1524	DDA1	0.758357220838077
1525	DDAH2	0.583361543333172
1526	DDB1	0.863526820149144
1527	DDB2	0.770033184574471
1528	DDHD2	0.447616606998908
1529	DDI2	0.56105241714541
1530	DDIT3	0.5060384391606
1531	DDIT4	0.349299489774414
1532	DDOST	0.643828463572637
1533	DDRGK1	0.775998054438775
1534	DDT	0.797142375995811
1535	DDX11	0.171406449502638
1536	DDX11L1	0.823414956436141
1537	DDX11L10	0.167365951047692
1538	DDX11L16	0.825284243072865
1539	DDX11L2	0.311022349054327
1540	DDX11L9	0.280699223196823
1541	DDX17	0.712184145967967
1542	DDX20	0.391756188201246
1543	DDX23	0.710755532692182
1544	DDX24	0.808370107406628
1545	DDX39A	0.725837271589495
1546	DDX39B	0.692993298268076
1547	DDX3X	0.616258749438666
1548	DDX3Y	0.329485649162236
1549	DDX41	0.812126716816429
1550	DDX42	0.582153334842611
1551	DDX49	0.777833595289157
1552	DDX5	0.489892099050713
1553	DDX51	0.256826894540614
1554	DDX52	0.552599654692426
1555	DDX56	0.697901484414386
1556	DDX59	0.689595946193862
1557	DDX6	0.75527461692663
1558	DDX60	0.428671950635306
1559	DDX60L	0.580953070691689
1560	DEAF1	0.756562413832662
1561	DECR1	0.725666065039857
1562	DEDD	0.588589945896069
1563	DEDD2	0.75537941054121
1564	DEF6	0.407138874697305
1565	DEFA1	0.163156807259771
1566	DEFA1B	0.380280554709969
1567	DEFA3	0.287197372151395
1568	DEFA4	0.311214133073558
1569	DEK	0.200532895117281
1570	DENND1C	0.373839760806799
1571	DENND2C	0.5248114498151
1572	DENND2D	0.610031923684836
1573	DENND3	0.642697819314134
1574	DENND4A	0.508616100905051
1575	DENND4B	0.433405931368144
1576	DENND4C	0.404815743202878
1577	DENND5A	0.631216995252873
1578	DENND6B	0.700723241315849
1579	DENR	0.708673997077826
1580	DEPDC4	0.55927998152355
1581	DEPDC5	0.317561327647677
1582	DERA	0.791075721963539
1583	DERL1	0.855140580224088
1584	DERL2	0.756023059882603
1585	DERL3	0.572065458170905
1586	DESI1	0.922478508092285
1587	DEXI	0.865061758371932
1588	DGCR14	0.630810605494348
1589	DGCR2	0.745241007993625
1590	DGCR6L	0.56576657264348
1591	DGKA	0.715762173707755
1592	DGKD	0.803321066318045
1593	DGKG	0.354456558294683
1594	DGKQ	0.466090618802388
1595	DGKZ	0.862346152650063
1596	DGUOK	0.80210922543235
1597	DHCR7	0.421717378262608
1598	DHPS	0.733260539666991
1599	DHRS13	0.683933825329068
1600	DHRS3	0.0805843219383859
1601	DHRS7	0.609387259575238
1602	DHRS7B	0.666098657289176
1603	DHRSX	0.628619979195994
1604	DHX15	0.544568568878762
1605	DHX29	0.378216998194214
1606	DHX36	0.365216189204364
1607	DHX38	0.840470117440132
1608	DHX8	0.592789949445277
1609	DHX9	0.445179212132255
1610	DIABLO	0.855945248324677
1611	DIAPH1	0.849435578019116
1612	DIDO1	0.623159418782316
1613	DIP2A	0.789925679934931
1614	DIRAS1	0.607433212074554
1615	DKC1	0.646246677612356
1616	DLD	0.386143737165411
1617	DLG4	0.630102935655901
1618	DLGAP1	0.551556918211093
1619	DLGAP4	0.826922176151008
1620	DLK1	0.634491873585044
1621	DLST	0.670737977863956
1622	DMPK	0.657584498058713
1623	DMTF1	0.532517618786893
1624	DMTN	0.769328040316919
1625	DMWD	0.825553614586323
1626	DMXL1	0.520471052520355
1627	DNAAF3	0.274311420787845
1628	DNAH10	0.342828973394921
1629	DNAH11	0.690223092048202
1630	DNAH12	0.698753799668597
1631	DNAH7	0.519822189522318
1632	DNAJA1	0.649580556315042
1633	DNAJA2	0.62385289698179
1634	DNAJB1	0.631244126730294
1635	DNAJB11	0.661220286536202
1636	DNAJB12	0.737138360860025
1637	DNAJB14	0.255586921268859
1638	DNAJB2	0.787874607155721
1639	DNAJB6	0.388627806271361
1640	DNAJB9	0.454568428184228
1641	DNAJC1	0.674992552251996
1642	DNAJC15	0.644988262383834
1643	DNAJC21	0.65316578908202
1644	DNAJC4	0.84634811785787
1645	DNAJC5	0.776544310742774
1646	DNAJC7	0.682828492614118
1647	DNAJC8	0.829328984193563
1648	DNAJC9	0.655479435063327
1649	DNAL1	0.810813289745395
1650	DNAL4	0.621390183599736
1651	DNASE1	0.690584902450977
1652	DNASE1L1	0.583791551533017
1653	DNM1	0.758777832709323
1654	DNM1L	0.476355012223098
1655	DNM2	0.713983556152418
1656	DNM3	0.389304712532044
1657	DNMT1	0.667751652379322
1658	DNMT3A	0.769964007278762
1659	DNMT3B	0.351184391102258
1660	DNPEP	0.746173711274205
1661	DNPH1	0.505955979852665
1662	DNTTIP1	0.627755614933142
1663	DOCK10	0.388768146322928
1664	DOCK11	0.731384350492821
1665	DOCK2	0.383487292008358
1666	DOCK5	0.505047876331477
1667	DOCK6	0.359376687990371
1668	DOCK8	0.314951216546552
1669	DOK1	0.804323456216262
1670	DOK2	0.880958555364362
1671	DOK3	0.634625829507258
1672	DOK6	0.415627027560125
1673	DOLPP1	0.864544947178825
1674	DPCD	0.816879049397806
1675	DPF2	0.672234374838291
1676	DPF3	0.0216219562715659
1677	DPH1	0.456591309952156
1678	DPH3	0.801835809765166
1679	DPM1	0.43667375705666
1680	DPM2	0.85181546196031
1681	DPM3	0.752392663174049
1682	DPP10	0.620038322602838
1683	DPP7	0.73669332473588
1684	DPP8	0.796525467566717
1685	DPP9	0.819590915149623
1686	DPY19L1	0.706327414619253
1687	DPY30	0.646442323005444
1688	DPYD	0.22821291932082
1689	DR1	0.265691298298577
1690	DRAM1	0.648364751002019
1691	DRAM2	0.672579958304587
1692	DRAP1	0.754027279591096
1693	DRC3	0.39567771002194
1694	DRC7	0.91040681651213
1695	DRG1	0.661018456899007
1696	DRG2	0.770018602743006
1697	DROSHA	0.583604176978792
1698	DSCR3	0.685117892584451
1699	DSE	0.303183431385809
1700	DSTN	0.658749583583643
1701	DSTNP2	0.802386559286738
1702	DTD1	0.83810857813369
1703	DTD2	0.25713646063275
1704	DTNB	0.719269887093725
1705	DTWD1	0.442944528667233
1706	DTX3L	0.572330186806258
1707	DUS1L	0.774632013101789
1708	DUSP1	0.332911086863425
1709	DUSP11	0.394170833537067
1710	DUSP14	0.513712531974957
1711	DUSP2	0.254180299824549
1712	DUSP22	0.703079466891852
1713	DUSP23	0.616933183682353
1714	DUSP28	0.713715622108017
1715	DUSP3	0.774059507889395
1716	DUSP7	0.491664370558802
1717	DUT	0.656343558944663
1718	DUTP6	0.299092549406862
1719	DVL3	0.805292974590953
1720	DXO	0.774227240843763
1721	DYM	0.719889221675282
1722	DYNAP	0.355747664484704
1723	DYNC1H1	0.718347912916351
1724	DYNC1I1	0.511921245703157
1725	DYNC1I2	0.414680893016994
1726	DYNC1LI1	0.306927022414304
1727	DYNLL1	0.595193701500955
1728	DYNLL2	0.924314207017257
1729	DYNLRB1	0.830938628021058
1730	DYNLT1	0.792121331511886
1731	DYNLT3	0.198112568747533
1732	DYRK1A	0.7323221374947
1733	DYRK1B	0.797511158069462
1734	DYRK4	0.383208446675158
1735	DYSF	0.38557170523691
1736	DYTN	0.49943427939001
1737	E2F1	0.640839795470955
1738	E2F3	0.36604205162581
1739	E2F4	0.713927433347091
1740	E2F6P4	0.788878809956434
1741	EAF1	0.773123025016699
1742	EAF2	0.608261628684877
1743	EAPP	0.423604834699292
1744	EBAG9	0.55927079782804
1745	EBNA1BP2	0.600539744404939
1746	EBP	0.746089601507891
1747	ECD	0.559131430611121
1748	ECE1	0.822127127342695
1749	ECH1	0.869366270060858
1750	ECHDC2	0.300915165628882
1751	ECHS1	0.574514450095372
1752	ECI2	0.828048017433855
1753	ECM1	0.634877557713261
1754	ECSIT	0.411203487541644
1755	EDC4	0.808077879190632
1756	EDEM2	0.711621783018355
1757	EDF1	0.870078477079607
1758	EEF1A1	0.79429866537376
1759	EEF1B2	0.57556448637257
1760	EEF1D	0.735696790327455
1761	EEF1E1	0.534415731491131
1762	EEF1G	0.733978399691419
1763	EEF2	0.74155541314559
1764	EFCAB14	0.838985353691531
1765	EFCAB2	0.466212780732119
1766	EFEMP2	0.763246832781832
1767	EFHB	0.405426772669289
1768	EFHC1	0.441796490867936
1769	EFHC2	0.0308557260510501
1770	EFHD2	0.356545055966316
1771	EFNA1	0.329030519036506
1772	EFNB1	0.40485937181346
1773	EFTUD2	0.908831834885462
1774	EGF	0.667380307820527
1775	EGFL7	0.693765426828981
1776	EGFL8	0.653713340957043
1777	EGLN2	0.828833259505252
1778	EGLN3	0.606240104145314
1779	EHBP1	0.265642386823932
1780	EHBP1L1	0.788546950070237
1781	EHD1	0.655833957484154
1782	EHD2	0.705385129239628
1783	EHD3	0.818009845029278
1784	EHMT1	0.500187355596049
1785	EHMT2	0.887332933968326
1786	EID1	0.0595892838155663
1787	EIF1	0.766425209388256
1788	EIF1AD	0.815209172841989
1789	EIF1AX	0.452410320613874
1790	EIF1AY	0.409060412422476
1791	EIF1B	0.611745370182184
1792	EIF2AK1	0.727274334783408
1793	EIF2AK2	0.474800562522946
1794	EIF2B2	0.712187062409173
1795	EIF2S1	0.460264433231035
1796	EIF2S2	0.693482343192077
1797	EIF3A	0.388007712143919
1798	EIF3B	0.607580477681417
1799	EIF3C	0.517976183172994
1800	EIF3D	0.79579013258658
1801	EIF3E	0.327687956076755
1802	EIF3F	0.676763793992144
1803	EIF3G	0.84688311563808
1804	EIF3H	0.730580760441643
1805	EIF3I	0.635012388397245
1806	EIF3J	0.666838543933374
1807	EIF3K	0.889250155449924
1808	EIF3L	0.756078474195817
1809	EIF3M	0.602451618748072
1810	EIF4A1	0.659232465265272
1811	EIF4A2	0.590151808982113
1812	EIF4B	0.610721848875935
1813	EIF4E	0.312939531744783
1814	EIF4E2	0.685736037577059
1815	EIF4E3	0.314082420284616
1816	EIF4EBP1	0.677797855293596
1817	EIF4EBP2	0.76139748027877
1818	EIF4EBP3	0.522696043318157
1819	EIF4ENIF1	0.347769253117784
1820	EIF4G1	0.910624564571959
1821	EIF4G2	0.524313076682
1822	EIF4G3	0.749942613004883
1823	EIF4H	0.725859386400177
1824	EIF5	0.551528953131145
1825	EIF5A	0.911053842028496
1826	EIF5B	0.601229942831237
1827	EIF6	0.87145493191488
1828	ELAC2	0.673576425424447
1829	ELANE	0.246642985899438
1830	ELAVL1	0.490618037895996
1831	ELF1	0.204441852139578
1832	ELF2	0.530646798435639
1833	ELK1	0.762099610620693
1834	ELK3	0.411301874437607
1835	ELMO1	0.661636267140232
1836	ELMO2	0.611626196106443
1837	ELMOD3	0.258274187300239
1838	ELOF1	0.803010147404305
1839	ELOVL1	0.486052396315004
1840	ELOVL5	0.515345480809905
1841	ELOVL6	0.587616732246529
1842	ELOVL7	0.197358274478995
1843	ELP2	0.694415172148799
1844	ELP5	0.712334437104398
1845	ELP6	0.739934206101582
1846	EMC10	0.663766494993496
1847	EMC3	0.121840231059906
1848	EMC3-AS1	0.151072806690853
1849	EMC4	0.689157447116389
1850	EMC6	0.739085147991111
1851	EMC7	0.66869150684759
1852	EMC8	0.677706961943788
1853	EMCN	0.181181570287093
1854	EMD	0.852299225391853
1855	EMILIN1	0.66093400887754
1856	EML2	0.537348316052242
1857	EML3	0.833166761018532
1858	EMP3	0.74991117850005
1859	EMSY	0.619851336189039
1860	ENDOD1	0.717544129381884
1861	ENDOV	0.712745880276168
1862	ENG	0.512956421616163
1863	ENKD1	0.788540393559676
1864	ENKUR	0.336928052826015
1865	ENO1	0.917660000351909
1866	ENO1-IT1	0.424279865223595
1867	ENO2	0.593278139556998
1868	ENO3	0.616859303024705
1869	ENPP7P8	0.31455336043926
1870	ENSA	0.644235548297181
1871	ENTPD4	0.666698901556342
1872	ENTPD5	0.664795135599853
1873	ENTPD6	0.883007158189572
1874	ENY2	0.76712249150885
1875	EP300	0.130275638135298
1876	EP400NL	0.638422635723583
1877	EPB41	0.492530639094755
1878	EPB41L3	0.520099156306516
1879	EPB42	0.332701421946916
1880	EPC1	0.58746463031598
1881	EPDR1	0.561744079902466
1882	EPHX1	0.784914635081328
1883	EPHX2	0.584798989386821
1884	EPN1	0.862896180919371
1885	EPOR	0.670115199019741
1886	EPS15	0.734224891029182
1887	EPS15L1	0.727808281121294
1888	EPS8L1	0.769939683893995
1889	EPSTI1	0.426333394626751
1890	ERAL1	0.638530597175598
1891	ERBIN	0.359895181004311
1892	ERCC1	0.858463273681428
1893	ERCC5	0.75975064314608
1894	ERF	0.3822098394821
1895	ERFE	0.540425524524367
1896	ERGIC1	0.455614656343875
1897	ERGIC2	0.614055925615049
1898	ERGIC3	0.75797573619916
1899	ERH	0.714567038022348
1900	ERI1	0.158246482356225
1901	ERICH1	0.410068961427458
1902	ERLEC1	0.612191096016554
1903	ERMAP	0.67519853879384
1904	ERN1	0.566722529395848
1905	ERP29	0.817963751715461
1906	ERP44	0.546847095111769
1907	ERV3-1	0.0663629058141721
1908	ERVK3-1	0.833462002198738
1909	ERVW-1	0.0504403301509545
1910	ESAM	0.677661467008409
1911	ESCO1	0.602978268425321
1912	ESD	0.665911610882871
1913	ESRRA	0.698810848966632
1914	ESYT1	0.763950281053929
1915	ESYT2	0.394797645620471
1916	ETF1	0.579623106256564
1917	ETFA	0.881190694448695
1918	ETFB	0.904836735508925
1919	ETHE1	0.799060948224523
1920	ETS1	0.291046253812747
1921	ETS2	0.296292936572731
1922	ETV6	0.621642744476806
1923	EVA1A	0.162512327284585
1924	EVA1B	0.677417873837985
1925	EVA1C	0.73698551534396
1926	EVI2A	0.638591404093332
1927	EVI2B	0.426252117247229
1928	EVI5L	0.80725215743409
1929	EVL	0.653110644960221
1930	EWSR1	0.735254786704562
1931	EXD3	0.877851390714112
1932	EXOC1	0.521171788584169
1933	EXOC3	0.758852065373246
1934	EXOC3L2	0.443949933938857
1935	EXOC3L4	0.749652814845765
1936	EXOC4	0.854599736255899
1937	EXOC5	0.449496818704367
1938	EXOC6	0.52320312993359
1939	EXOC7	0.744375316921737
1940	EXOSC4	0.712461231045902
1941	EXT2	0.631940862885212
1942	EZH1	0.557411452231672
1943	EZH2	0.350438931322165
1944	EZR	0.309045635947671
1945	F11R	0.666443776748371
1946	F13A1	0.127940018574151
1947	F2R	0.178458341031197
1948	F2RL3	0.686523912403114
1949	F8	0.544682758189919
1950	F8A1	0.680744330439452
1951	F8A3	0.289010302732222
1952	FAAH2	0.405365240897923
1953	FAAP20	0.73241566588858
1954	FABP4	0.292342018206496
1955	FABP5	0.132425365957257
1956	FADD	0.705359760709572
1957	FADS1	0.569075637744782
1958	FADS2	0.663836414276551
1959	FAH	0.898696063815359
1960	FAM101B	0.426044851550931
1961	FAM103A1	0.56373332208606
1962	FAM104A	0.817954141506487
1963	FAM104B	0.248425756761393
1964	FAM107B	0.34474239134938
1965	FAM109A	0.786054603502557
1966	FAM109B	0.66141116409975
1967	FAM110A	0.648496855027847
1968	FAM110B	0.647185042990348
1969	FAM117A	0.723966100301528
1970	FAM118A	0.306080715724042
1971	FAM118B	0.60657286097781
1972	FAM120A	0.663038780967032
1973	FAM120AOS	0.733404531108371
1974	FAM120B	0.482436502250461
1975	FAM122B	0.0734204433115146
1976	FAM126A	0.708457505459403
1977	FAM127A	0.873989529116911
1978	FAM127B	0.844353908123886
1979	FAM129B	0.349723798069027
1980	FAM131A	0.722253730079417
1981	FAM133B	0.19273314148452
1982	FAM134A	0.699960666772585
1983	FAM134C	0.822058275512782
1984	FAM13B	0.519581410475815
1985	FAM149B1	0.676921683988774
1986	FAM150B	0.0936722205695605
1987	FAM157A	0.429420390492396
1988	FAM157B	0.488723966253462
1989	FAM160B1	0.50100414635369
1990	FAM160B2	0.66603097659687
1991	FAM161B	0.479891882673415
1992	FAM168B	0.69679990035756
1993	FAM172A	0.455742552422658
1994	FAM177A1	0.409426041725179
1995	FAM179A	0.289538579459005
1996	FAM187A	0.807354275478385
1997	FAM187B2P	0.0167127022155489
1998	FAM188A	0.238741749132945
1999	FAM189B	0.790750831417012
[truncated: 5,120 more rows]
