# Supplementary material for: Co-expression analysis to identify key modules and hub genes associated with COVID-19 in platelets
Source: BMC Med Genomics. 2022 Apr 14;15:83. doi: 10.1186/s12920-022-01222-y (PMC9008611; doi:10.1186/s12920-022-01222-y)
Supplement: Supplementary file 5 — Additional file 5. Table S4: Intramodular connectivity. [file 12920_2022_1222_MOESM5_ESM.csv]

	kTotal	kWithin	kOut	kDiff
A1BG	631.36252153289	125.116983767963	506.245537764927	-381.128553996964
AAGAB	485.435345011813	388.108008943684	97.3273360681289	290.780672875555
AAMDC	811.997097201403	261.293651791858	550.703445409545	-289.409793617687
AAMP	1077.60388624289	767.972666147391	309.631220095499	458.341446051892
AARS	419.915009155254	323.806184121686	96.1088250335681	227.697359088118
AATF	303.918125268934	216.356934811064	87.5611904578699	128.795744353194
AATK	686.31187435577	289.910541092597	396.401333263173	-106.490792170575
ABAT	307.691331326325	289.219940752207	18.4713905741181	270.748550178089
ABCA2	165.687342602187	117.45776412012	48.2295784820665	69.2281856380537
ABCA3	599.852106655682	300.711969142384	299.140137513298	1.57183162908518
ABCA6	526.579727605177	381.366560549917	145.21316705526	236.153393494657
ABCA7	300.092542474688	214.295635602263	85.796906872425	128.498728729838
ABCB10	67.7966898641969	22.6119951320726	45.1846947321243	-22.5726996000517
ABCB6	502.873859700108	83.6842644238287	419.189595276279	-335.505330852451
ABCC1	597.236583504898	397.600902245156	199.635681259742	197.965220985414
ABCC3	591.651002984667	364.938014221621	226.712988763046	138.225025458574
ABCC4	16.4646816094435	11.3901949395433	5.07448666990027	6.31570826964301
ABCC5	317.984155161986	240.291898159697	77.6922570022891	162.599641157407
ABCD1	1030.46324167631	722.151490860999	308.311750815311	413.839740045689
ABCF1	533.149939830261	267.643057729557	265.506882100704	2.13617562885315
ABHD11	577.201752913721	209.059066364839	368.142686548883	-159.083620184044
ABHD11-AS1	116.172284871929	36.0935058947918	80.0787789771371	-43.9852730823453
ABHD12	631.006380040443	470.667384145714	160.338995894729	310.328388250985
ABHD12B	211.216516196244	47.3543053739166	163.862210822327	-116.507905448411
ABHD14A	146.088613059234	103.89967605991	42.1889369993241	61.7107390605863
ABHD14B	224.294755343613	151.691974724152	72.6027806194609	79.0891941046912
ABHD16A	634.381521073873	399.201884405367	235.179636668506	164.022247736861
ABHD17A	508.306857721896	163.096643312532	345.210214409363	-182.113571096831
ABHD17AP1	9.3027163208869	5.39638441523772	3.90633190564918	1.49005250958854
ABHD17AP4	18.6473602885324	10.7123550806008	7.93500520793158	2.77734987266918
ABHD2	613.886189705723	441.524389678065	172.361800027658	269.162589650407
ABHD3	530.565972553222	402.199361281336	128.366611271886	273.83275000945
ABHD4	250.736009334844	153.828480587113	96.9075287477307	56.9209518393826
ABHD5	78.4921985557445	37.3379266204684	41.1542719352761	-3.81634531480769
ABI1	729.251514044243	424.936049189533	304.31546485471	120.620584334822
ABI2	1029.00546615054	590.990732550681	438.014733599858	152.975998950823
ABI3	218.78424469288	128.115011388664	90.6692333042159	37.4457780844482
ABLIM1	439.530836096633	289.834796913354	149.696039183279	140.138757730075
ABLIM3	985.720798058359	642.975552854134	342.745245204226	300.230307649908
ABO	169.994540553791	100.763734650059	69.2308059037326	31.532928746326
ABR	177.285826729062	88.3618567050581	88.9239700240036	-0.562113318945478
ABRACL	323.644706864916	142.708928488006	180.93577837691	-38.2268498889038
ABTB1	487.029168773135	212.975128817236	274.054039955899	-61.0789111386631
AC004057.1	268.65784458198	181.293361784205	87.3644827977753	93.9288789864293
AC004381.6	564.046002535081	262.922895267867	301.123107267214	-38.2002119993469
AC004556.1	10.4427583083168	2.07895697179148	8.36380133652532	-6.28484436473384
AC004980.7	625.967026863339	411.302650936706	214.664375926633	196.638275010073
AC005943.2	169.895770035932	95.7614184583481	74.1343515775841	21.627066880764
AC006011.4	92.3992237633384	63.1364146144913	29.2628091488471	33.8736054656443
AC006116.27	148.434374474146	7.572014767841	140.862359706305	-133.290344938464
AC006449.1	245.766133953992	143.262558478135	102.503575475857	40.7589830022786
AC006486.9	123.32573672017	109.765967765333	13.5597689548372	96.2061988104961
AC006509.7	77.2575178977412	0.11824244492938	77.1392754528118	-77.0210330078825
AC006538.4	141.83521072603	11.5900342068802	130.24517651915	-118.65514231227
AC006978.6	418.947223695691	366.892706216297	52.0545174793943	314.838188736903
AC008072.1	54.1472742483833	24.5273946530499	29.6198795953335	-5.09248494228363
AC010970.2	13.2206809998631	7.35685520433244	5.86382579553067	1.49302940880176
AC011043.1	2.50986780436539	0.180090761584191	2.3297770427812	-2.14968628119701
AC012314.1	409.646489821453	80.9285392410191	328.717950580434	-247.789411339415
AC012314.10	409.646489821453	80.9285392410191	328.717950580434	-247.789411339415
AC012314.13	409.646489821453	80.9285392410191	328.717950580434	-247.789411339415
AC012314.15	409.646489821453	80.9285392410191	328.717950580434	-247.789411339415
AC012314.3	409.646489821453	80.9285392410191	328.717950580434	-247.789411339415
AC012314.6	409.646489821453	80.9285392410191	328.717950580434	-247.789411339415
AC012314.7	409.646489821453	80.9285392410191	328.717950580434	-247.789411339415
AC012314.9	409.646489821453	80.9285392410191	328.717950580434	-247.789411339415
AC013271.3	531.510784480036	297.359801913994	234.150982566042	63.2088193479515
AC024560.3	97.8693790881842	48.4080069760385	49.4613721121457	-1.05336513610723
AC024592.12	409.166972329924	174.330954847449	234.836017482475	-60.5050626350259
AC026150.6	459.227697628623	266.383507017059	192.844190611564	73.5393164054956
AC090958.5	178.475506809669	117.667013412914	60.8084933967554	56.8585200161586
AC092569.2	36.7930936440318	29.9382254808702	6.85486816316159	23.0833573177087
AC092651.1	305.833663709253	82.2040137209986	223.629649988254	-141.425636267256
AC093616.4	218.04138932972	63.0548450789595	154.98654425076	-91.9316991718008
AC093642.5	463.012563350269	294.885738684249	168.12682466602	126.758914018229
AC108463.2	162.075838762384	62.7989099405481	99.2769288218357	-36.4780188812876
AC115617.2	742.415915471536	558.65663546329	183.759280008246	374.897355455044
AC125232.1	901.597370676163	260.827282117158	640.770088559005	-379.942806441847
AC136616.2	128.723736669097	68.0820482372892	60.6416884318081	7.44035980548102
AC138969.4	574.952109207744	512.978360821331	61.9737483864133	451.004612434918
AC145212.1	15.6714515472166	5.61863064920957	10.0528208980071	-4.43419024879752
AC233755.1	232.077274181821	221.803748135089	10.2735260467319	211.530222088357
AC233755.2	17.059290894693	4.16220544979483	12.8970854448982	-8.73487999510334
ACAA1	8.7476511682595	0.0590221223638381	8.68862904589566	-8.62960692353183
ACAA2	391.110883405125	108.443742728265	282.667140676861	-174.223397948596
ACACA	139.966345338848	71.1812634955996	68.7850818432487	2.39618165235095
ACAD8	286.520763259338	51.804809781238	234.7159534781	-182.911143696862
ACADM	37.1191221409074	27.4517093293162	9.66741281159119	17.784296517725
ACADVL	221.822002400247	120.30492400822	101.517078392028	18.7878456161918
ACAP1	82.2446518052591	37.1808131223782	45.0638386828809	-7.88302556050267
ACAP2	989.953980090683	393.575715789099	596.378264301584	-202.802548512485
ACAP3	163.238466802152	87.3665293450331	75.8719374571189	11.4945918879141
ACAT2	560.366748932419	132.843195871913	427.523553060507	-294.680357188594
ACBD4	688.977638536225	550.053143783126	138.924494753099	411.128649030027
ACCS	525.183607506877	225.379724773915	299.803882732962	-74.4241579590462
ACCSL	44.7328259493497	14.4904669850117	30.2423589643381	-15.7518919793264
ACD	568.197610263725	430.248548502317	137.949061761407	292.29948674091
ACER2	267.721544122483	212.7826860735	54.9388580489821	157.843828024518
ACER3	801.362695611725	440.237923129067	361.124772482658	79.1131506464087
ACIN1	802.308419788474	590.623471675755	211.684948112719	378.938523563036
ACKR2	82.3595564316619	4.3678155920858	77.9917408395761	-73.6239252474903
ACO2	369.416996230901	94.3796568608666	275.037339370034	-180.657682509168
ACOT13	226.300649909592	21.7480035514917	204.5526463581	-182.804642806609
ACOT7	285.486832083165	165.33064611329	120.156185969876	45.1744601434143
ACOT8	884.288911961358	510.520139924045	373.768772037313	136.751367886731
ACP1	722.987578856666	293.359007493581	429.628571363085	-136.269563869503
ACP2	464.368312505953	396.49137607418	67.8769364317735	328.614439642406
ACP5	50.4811193048832	19.7285207400009	30.7525985648823	-11.0240778248813
ACR	21.3957630520906	14.0888064060728	7.30695664601777	6.78184976005504
ACRBP	445.368313258682	192.217373113871	253.150940144811	-60.9335670309396
ACSBG1	27.9325098915222	8.94275078629634	18.9897591052259	-10.0470083189295
ACSL1	202.282076271087	95.7894075353091	106.492668735778	-10.703261200469
ACSL5	208.986372285386	74.5222545656748	134.464117719711	-59.9418631540361
ACSM2A	4.12060459196371	3.16861073727643	0.951993854687286	2.21661688258914
ACSM3	124.948503972205	15.5536836587486	109.394820313457	-93.8411366547079
ACSS1	432.79858428805	267.97688388947	164.821700398579	103.155183490891
ACSS2	488.13102053221	151.678956095688	336.452064436523	-184.773108340835
ACTA2	124.489010905935	23.5219634442267	100.967047461708	-77.4450840174816
ACTB	78.697658244932	28.7672615994595	49.9303966454725	-21.1631350460129
ACTG1	250.520745886431	30.4308087780359	220.089937108395	-189.659128330359
ACTN1	801.753956827498	565.015573904387	236.738382923111	328.277190981276
ACTN4	440.539306470605	345.3918022546	95.1475042160051	250.244298038595
ACTR10	848.391755931225	349.849839131479	498.541916799746	-148.692077668267
ACTR1A	864.002501420097	527.193243286553	336.809258133544	190.383985153008
ACTR1B	327.473790160987	207.386330724604	120.087459436383	87.2988712882218
ACTR2	446.872815001276	377.847586877012	69.025228124264	308.822358752748
ACTR3	755.819190577439	410.957423035935	344.861767541504	66.0956554944306
ACTR3B	571.95621434703	392.135990605057	179.820223741973	212.315766863084
ACTR8	336.053950867781	128.094937020599	207.959013847182	-79.8640768265832
ACVR1	186.002753777738	129.464554426889	56.5381993508491	72.9263550760398
ACVR1B	835.679702094656	472.279673705314	363.400028389342	108.879645315972
ACYP1	734.073621281953	361.374944923689	372.698676358264	-11.3237314345751
ACYP2	405.392186076311	281.265678258981	124.12650781733	157.139170441651
ADAM10	753.147167703994	491.921114667843	261.226053036151	230.695061631692
ADAM8	275.340688473414	153.825485328248	121.515203145167	32.310282183081
ADAM9	195.18170700979	99.1957417977029	95.985965212087	3.20977658561594
ADAMTS10	158.504857310067	105.883089066014	52.621768244053	53.261320821961
ADAMTS6	499.673784659057	219.325994553528	280.347790105529	-61.0217955520015
ADAP1	197.141770394894	90.6611747527005	106.480595642194	-15.8194208894931
ADAR	429.446859583784	392.026288229664	37.4205713541205	354.605716875543
ADARB1	21.4981008093167	5.40795536461017	16.0901454447065	-10.6821900800963
ADARB2	29.5718345645567	23.5363432630712	6.03549130148551	17.5008519615857
ADAT1	186.771032450419	86.719880000862	100.051152449557	-13.331272448695
ADCY3	169.361863259804	75.3568687655877	94.0049944942159	-18.6481257286282
ADCY6	110.406263360569	20.7995313555395	89.6067320050294	-68.8072006494899
ADCY7	273.038044838859	195.481621446121	77.5564233927387	117.925198053382
ADD1	468.131816722075	110.581652482574	357.550164239501	-246.968511756926
ADD3	756.966462482865	360.739619292712	396.226843190153	-35.4872238974416
ADGRE1	0.791453433463956	0.0497368853742787	0.741716548089678	-0.691979662715399
ADGRE5	292.962562585865	133.075183435926	159.887379149939	-26.8121957140133
ADGRG1	234.330916538455	152.180187444453	82.1507290940013	70.0294583504521
ADGRG3	192.653688643949	97.6027107661787	95.0509778777701	2.55173288840862
ADGRG7	26.4074234131928	7.55878182294916	18.8486415902436	-11.2898597672945
ADGRV1	510.239919879035	333.333696498335	176.9062233807	156.427473117635
ADH5	645.558643147912	550.347121295522	95.2115218523905	455.135599443131
ADH7	100.413069566027	4.00483946135744	96.4082301046695	-92.4033906433121
ADHFE1	309.733680132781	180.661826835402	129.07185329738	51.589973538022
ADI1	44.7879760457978	13.8819455683931	30.9060304774047	-17.0240849090116
ADIPOR1	785.026094442083	435.831833355285	349.194261086798	86.6375722684869
ADIPOR2	998.530007553327	777.538061233115	220.991946320212	556.546114912902
ADM	117.369748513529	73.4266053059241	43.9431432076049	29.4834620983193
ADNP	722.378615106435	386.333436492947	336.045178613488	50.2882578794586
ADORA2A	135.764408479416	54.6143312423348	81.1500772370811	-26.5357459947463
ADORA2B	936.542033519206	601.486129068962	335.055904450244	266.430224618718
ADPRM	621.427818219982	365.720762986338	255.707055233644	110.013707752694
ADRA2A	183.101298994867	124.808363088985	58.2929359058821	66.5154271831028
ADRM1	858.155901945098	376.375244748297	481.780657196801	-105.405412448504
ADSL	95.827269711798	52.7758840014924	43.0513857103055	9.72449829118693
ADSS	539.028227992295	268.078986861172	270.949241131123	-2.87025426995115
AES	607.842710615395	253.672183663561	354.170526951834	-100.498343288273
AF011889.5	20.351484830337	17.4941479197733	2.85733691056365	14.6368110092097
AF146191.1	20.404077857736	17.7492207925249	2.65485706521114	15.0943637273138
AFAP1	161.064000412466	93.1497342499322	67.9142661625335	25.2354680873987
AFAP1L2	223.931735757024	95.4699071216909	128.461828635333	-32.9919215136418
AFF1	1133.97596336804	757.326762134545	376.649201233493	380.677560901052
AFTPH	1058.40146565089	521.233653438714	537.167812212178	-15.9341587734639
AGAP2	709.220305819938	558.901520016921	150.318785803017	408.582734213904
AGAP3	465.933326612927	244.393392797881	221.539933815046	22.853458982835
AGBL5	758.481687225052	422.791338074641	335.69034915041	87.1009889242307
AGER	467.163444251706	241.856522828215	225.30692142349	16.5496014047251
AGFG1	401.788826839389	52.4418816929266	349.346945146463	-296.905063453536
AGGF1P10	10.3984438208251	7.12389865771292	3.27454516311223	3.84935349460069
AGO2	239.673090036236	106.439903162931	133.233186873305	-26.793283710375
AGPAT1	884.080243894355	578.485206203964	305.595037690391	272.890168513573
AGPAT2	134.124063703427	29.6193624902926	104.504701213134	-74.8853387228415
AGPAT3	425.485489183842	318.018613344346	107.466875839496	210.55173750485
AGPAT5	340.856714204885	171.287979858911	169.568734345974	1.71924551293694
AGTPBP1	797.196676169799	502.878361423229	294.318314746571	208.560046676658
AGTRAP	185.526270374993	72.2172139850762	113.309056389916	-41.0918424048401
AHCTF1	37.4675187722343	26.2576130146743	11.20990575756	15.0477072571143
AHCYL1	1186.46738949746	728.990464548166	457.476924949289	271.513539598876
AHNAK	128.488353566207	97.0299379320544	31.4584156341527	65.5715222979017
AHR	809.031531005568	473.984706836619	335.046824168949	138.93788266767
AHSA1	998.25742124044	318.239582494974	680.017838745466	-361.778256250492
AHSA2	1032.10761011468	470.723263007704	561.384347106972	-90.6610840992685
AHSP	62.2709133509031	54.835373264514	7.43554008638912	47.3998331781249
AIDA	806.662004024316	32.2908062072145	774.371197817102	-742.080391609887
AIF1	56.1402084816075	34.4034210659423	21.7367874156652	12.6666336502771
AIFM1	793.411974198576	432.969908891081	360.442065307496	72.5278435835851
AIG1	989.6428509954	713.876167373309	275.766683622091	438.109483751218
AIP	697.577144458491	451.5325469591	246.044597499391	205.487949459708
AK1	131.294594387285	91.8783448610135	39.4162495262715	52.462095334742
AK2	136.444416609859	74.8555851587702	61.5888314510883	13.2667537076819
AK3	23.817908611378	15.4484824338263	8.3694261775517	7.07905625627456
AK5	117.130364094166	78.5181585299389	38.612205564227	39.9059529657119
AK6	609.626695621232	314.702585007006	294.924110614225	19.7784743927808
AKAP13	535.564569605629	73.6386735177173	461.925896087911	-388.287222570194
AKAP17A	1026.96953034701	641.90066144687	385.068868900141	256.831792546729
AKAP2	728.291002792763	398.81931465504	329.471688137724	69.3476265173159
AKAP8L	1084.07721228306	244.883886514916	839.193325768143	-594.309439253226
AKAP9	345.28139785721	309.903120814106	35.3782770431047	274.524843771001
AKIP1	1041.66859028228	274.826284730964	766.842305551315	-492.016020820352
AKIRIN1	671.741606687072	435.268783702365	236.472822984706	198.795960717659
AKIRIN2	926.666491713796	342.009278187816	584.65721352598	-242.647935338163
AKNA	257.163922624061	162.176797971893	94.987124652168	67.1896733197247
AKR1B1	290.724521229485	104.617057979792	186.107463249693	-81.4904052699013
AKR1B15	13.1509855622399	11.7055185502079	1.44546701203203	10.2600515381759
AKR1C1	76.0937081172944	59.5547374223762	16.5389706949182	43.015766727458
AKR1C3	37.5659284459853	16.0139368588189	21.5519915871664	-5.53805472834747
AKR1E2	879.863105141075	522.702797756614	357.160307384461	165.542490372154
AKR7A2	330.449384641796	99.9961604572776	230.453224184519	-130.457063727241
AKT1	451.347503486178	349.509960774962	101.837542711216	247.672418063746
AKT1S1	439.560239122176	57.5481135865224	382.012125535653	-324.464011949131
AKT2	585.340708614842	506.505846036557	78.834862578285	427.670983458272
AKT3	621.459813438287	196.039962381174	425.419851057113	-229.379888675938
AL034550.1	596.133806863912	356.730554864104	239.403251999808	117.327302864296
AL078584.1	833.202608529671	560.634804576391	272.56780395328	288.067000623111
AL133244.1	13.373152751916	11.5934035716521	1.77974918026394	9.81365439138813
AL513122.1	272.475873591567	168.483861109733	103.992012481834	64.4918486278996
AL589743.1	238.949480781459	173.967840907667	64.9816398737921	108.986201033875
ALAD	94.8114167117699	24.548026121563	70.2633905902068	-45.7153644686438
ALAS1	740.25924574434	439.63026500616	300.62898073818	139.001284267979
ALAS2	59.3461989882559	53.1846869556151	6.16151203264081	47.0231749229743
ALDH16A1	439.498022855447	114.195866146501	325.302156708946	-211.106290562445
ALDH1A2	44.1075954632081	40.3384465844715	3.7691488787366	36.5692977057349
ALDH9A1	668.943535447325	472.060412467304	196.88312298002	275.177289487284
ALDOA	643.625442056679	162.563475835312	481.061966221367	-318.498490386055
ALDOC	143.597536662935	94.3862139020342	49.2113227609007	45.1748911411335
ALG13	609.46031147543	415.154748844998	194.305562630432	220.849186214566
ALG8	205.718733693392	88.2279700817541	117.490763611638	-29.2627935298842
ALKBH3	254.594163880865	35.1293568827406	219.464806998124	-184.335450115383
ALKBH5	694.945451293661	293.728592350058	401.216858943603	-107.488266593546
ALKBH6	487.613061921613	313.677924971686	173.935136949927	139.742788021759
ALKBH7	412.455948138114	132.398238509765	280.057709628349	-147.659471118584
ALOX12	847.881352859947	329.420186450841	518.461166409107	-189.040979958266
ALOX5	143.669751391304	89.6893716756964	53.9803797156076	35.7089919600889
ALOX5AP	373.911797088326	82.3796314930972	291.532165595229	-209.152534102131
ALPL	128.044300792209	80.3926836327338	47.651617159475	32.7410664732589
ALYREF	982.926832819095	404.268499266509	578.658333552586	-174.389834286078
AMD1	24.4993894351394	19.8154057587743	4.68398367636512	15.1314220824092
AMDHD1	13.5991805059776	0.984336991124836	12.6148435148528	-11.630506523728
AMDHD2	535.089349068025	406.340749097946	128.748599970079	277.592149127867
AMFR	400.348081997971	122.230620846459	278.117461151511	-155.886840305052
AMHR2	468.671968629899	209.55545247201	259.116516157889	-49.5610636858787
AMIGO2	772.986579578318	409.278132072918	363.7084475054	45.5696845675186
AMMECR1L	294.755386328923	133.751552055143	161.00383427378	-27.2522822186374
AMN1	726.148322419461	318.06891750949	408.079404909971	-90.0104874004803
AMPD2	114.613529440869	48.1795753503051	66.4339540905636	-18.2543787402585
AMT	426.615053901135	133.597742472317	293.017311428818	-159.419568956501
AMZ2	768.688215775393	517.088988165123	251.59922761027	265.489760554853
AMZ2P1	772.044294103688	232.508339912663	539.535954191026	-307.027614278363
ANAPC1	220.409016407922	93.2691636593352	127.139852748586	-33.8706890892513
ANAPC11	490.764496649227	80.0503218579457	410.714174791281	-330.663852933335
ANAPC13	825.118465201098	295.306882400224	529.811582800874	-234.504700400649
ANAPC15	261.52533656293	125.353807126154	136.171529436775	-10.8177223106212
ANAPC16	153.02354575238	66.0856860149569	86.9378597374229	-20.852173722466
ANAPC2	488.411240930021	304.238207991912	184.173032938109	120.065175053803
ANAPC5	34.6953052693827	26.9194941299279	7.7758111394548	19.1436829904731
ANGPT1	9.35622434824223	0.541084205859131	8.8151401423831	-8.27405593652397
ANK1	879.559786207432	573.459505064439	306.100281142993	267.359223921445
ANK3	117.692140225018	12.075688540732	105.616451684286	-93.5407631435536
ANKH	71.9845534362287	18.3442283312119	53.6403251050168	-35.2960967738049
ANKHD1	788.570598580874	293.957031132739	494.613567448135	-200.656536315396
ANKLE2	1076.42958232165	741.513337243492	334.916245078155	406.597092165337
ANKMY1	459.857451645625	295.798145661929	164.059305983695	131.738839678234
ANKMY2	768.006291707179	507.774271077101	260.232020630078	247.542250447022
ANKRD10	940.289251733362	574.714846425163	365.574405308199	209.140441116963
ANKRD11	281.028669193447	179.322066186327	101.70660300712	77.6154631792064
ANKRD12	107.002373504376	98.577344221426	8.42502928294995	90.152314938476
ANKRD13A	1023.70465018405	671.522784188397	352.181865995656	319.340918192741
ANKRD13D	910.122320033926	690.677065616304	219.445254417622	471.231811198682
ANKRD27	876.164876069268	496.40557162463	379.759304444638	116.646267179992
ANKRD28	158.528133009396	127.268571330916	31.2595616784794	96.0090096524367
ANKRD33B	48.7772041961097	36.0359540457773	12.7412501503324	23.2947038954449
ANKRD45	828.764984463377	453.077636720648	375.687347742728	77.39028897792
ANKRD54	926.186528528505	578.861516925321	347.325011603184	231.536505322137
ANKRD55	98.9123466376802	29.1950364191321	69.7173102185481	-40.522273799416
ANKRD6	707.327279747367	330.883322638578	376.443957108789	-45.560634470211
ANKRD9	410.143810797324	285.610073046546	124.533737750779	161.076335295767
ANKS1A	684.221850891416	495.36200250834	188.859848383076	306.502154125265
ANKZF1	607.938281911301	233.713893484629	374.224388426672	-140.510494942043
ANO10	378.44152467815	113.902462472758	264.539062205393	-150.636599732635
ANO2	458.394158954322	70.8001062322319	387.59405272209	-316.793946489858
ANO6	548.131902096144	443.049568656426	105.082333439718	337.967235216708
ANO7L1	282.649502105624	176.517773506471	106.131728599153	70.3860449073176
ANO8	339.511105095879	134.530826602144	204.980278493735	-70.4494518915915
ANP32A	581.816476044956	402.433540171155	179.382935873801	223.050604297354
ANP32B	550.55210842524	154.412222469341	396.139885955899	-241.727663486557
ANPEP	168.739604181394	96.1421979289451	72.5974062524492	23.5447916764959
ANTXR2	578.828403702944	381.368614001879	197.459789701066	183.908824300813
ANXA1	205.890005288697	105.301161868836	100.588843419861	4.71231844897412
ANXA11	433.353193950166	150.920801403352	282.432392546814	-131.511591143462
ANXA2	178.830288191833	89.9258212580337	88.9044669337994	1.02135432423427
ANXA3	8.89588144335269	1.05550467241348	7.84037677093921	-6.78487209852574
ANXA4	209.507038852982	113.702758688431	95.8042801645508	17.8984785238806
ANXA5	168.831435033065	77.6028334738275	91.2286015592376	-13.62576808541
ANXA6	257.511335813435	160.376649806625	97.1346860068102	63.2419637998146
ANXA7	1054.44500250067	784.801607531682	269.643394968988	515.158212562694
ANXA9	535.309366793165	421.372229951386	113.937136841779	307.435093109606
AOAH	195.818880279242	95.8529387266419	99.9659415526001	-4.1130028259582
AP000347.2	271.285125536116	151.295440808054	119.989684728062	31.3057560799916
AP000347.4	32.9687510780893	16.232567349237	16.7361837288523	-0.503616379615345
AP000580.1	474.891721415504	241.475537994973	233.416183420531	8.05935457444224
AP000705.8	0.539639999013478	0.070222378830933	0.469417620182545	-0.399195241351612
AP003068.18	44.1230452079664	24.334404150676	19.7886410572904	4.54576309338555
AP003419.11	618.679975741702	272.385413319035	346.294562422667	-73.9091491036323
AP1B1	545.113624057491	57.7989582744257	487.314665783065	-429.515707508639
AP1G1	124.878812665239	119.561307971971	5.31750469326725	114.243803278704
AP1G2	346.989146494961	140.560136297848	206.429010197114	-65.8688738992657
AP1M1	715.982930331015	511.78581352512	204.197116805895	307.588696719225
AP1M2	159.333954077961	77.8869209187277	81.4470331592328	-3.56011224050511
AP1S1	494.849090944558	113.589190312381	381.259900632177	-267.670710319797
AP1S2	711.937647300078	313.194362242879	398.743285057199	-85.5489228143205
AP2A1	704.143053557107	519.199164152674	184.943889404433	334.255274748241
AP2A2	438.191924132425	261.305042021821	176.886882110605	84.418159911216
AP2B1	491.416939187453	287.92939897393	203.487540213523	84.441858760407
AP2M1	699.125397999129	251.86260413964	447.262793859489	-195.400189719849
AP2S1	219.685303230191	85.5386101449506	134.14669308524	-48.6080829402899
AP3D1	131.106849441659	44.2093870846173	86.897462357042	-42.6880752724247
AP3M2	639.395513696794	263.117476201754	376.278037495039	-113.160561293285
AP3S1	1011.62990608612	696.935630329505	314.694275756613	382.241354572892
AP3S2	779.191552428026	401.426455369676	377.76509705835	23.6613583113257
AP4S1	451.668164569213	271.94294771022	179.725216858993	92.217730851227
AP5S1	408.682946438328	84.499384573965	324.183561864363	-239.684177290398
APBA2	390.830044065566	287.880151636881	102.949892428685	184.930259208197
APBA3	514.473383506448	354.35848592272	160.114897583728	194.243588338992
APBB1IP	283.144229578306	178.279564137575	104.864665440731	73.4148986968443
APCDD1	7.81939579115473	2.93056873736422	4.88882705379052	-1.9582583164263
APEH	383.12393472428	267.123403679342	116.000531044938	151.122872634403
APEX1	760.745786794157	269.745178968598	491.000607825559	-221.255428856961
APH1A	724.094089164553	545.975309756711	178.118779407842	367.856530348869
APH1B	215.039026000079	113.698228042155	101.340797957924	12.3574300842315
API5	977.865880040575	755.67460702212	222.191273018455	533.483334003665
APITD1	306.386046863685	278.786590160922	27.599456702763	251.187133458159
APLP1	50.9669706335876	24.5270175028708	26.4399531307168	-1.91293562784597
APLP2	325.964197647261	124.310505493412	201.653692153848	-77.3431866604361
APMAP	433.360172404859	91.0124533693737	342.347719035486	-251.335265666112
APOBEC3A	264.807518727415	46.4116891355196	218.395829591896	-171.984140456376
APOBEC3C	794.129476934103	513.145464014599	280.984012919504	232.161451095096
APOBEC3F	1083.37495561257	562.826843779442	520.548111833127	42.2787319463148
APOBEC3G	296.421503400805	86.0615374508586	210.359965949946	-124.298428499088
APOBR	298.31566230517	150.590565497041	147.725096808129	2.86546868891196
APOL2	531.897982195845	69.7735190929314	462.124463102914	-392.350944009983
APOL3	619.700050122263	361.352878456126	258.347171666136	103.00570678999
APOPT1	352.697245918613	212.14471283517	140.552533083443	71.5921797517275
APP	514.722221729558	211.165431772295	303.556789957264	-92.3913581849686
APPL1	490.76435079449	142.090728920993	348.673621873497	-206.582892952504
APPL2	275.835095400266	42.9395851270453	232.895510273221	-189.955925146175
APRT	263.466849947038	113.11014382987	150.356706117168	-37.2465622872972
AQP1	12.6909841730862	2.88216370670127	9.80882046638494	-6.92665675968367
AQP10	24.8028677791522	10.5816671590506	14.2212006201016	-3.63953346105095
AQP9	207.752294071255	82.7610892274199	124.991204843835	-42.230115616415
AR	552.529027446755	423.922086344119	128.606941102636	295.315145241483
ARAF	570.493921107126	94.8494264276273	475.644494679498	-380.795068251871
ARAP1	844.829843299298	623.604393376735	221.225449922563	402.378943454172
ARCN1	932.765798450711	687.016092097425	245.749706353287	441.266385744138
ARF1	670.422613950799	581.574904929358	88.8477090214409	492.727195907917
ARF3	892.320895228546	685.673130985609	206.647764242937	479.025366742672
ARF4	1034.37938997433	380.429367475748	653.950022498582	-273.520655022833
ARF5	371.067681470885	108.318219563425	262.74946190746	-154.431242344034
ARF6	803.99724726796	544.718775602249	259.27847166571	285.440303936539
ARFGAP2	995.937239136892	663.358154734134	332.579084402758	330.779070331376
ARFGAP3	1063.84711080606	394.526636440404	669.320474365652	-274.793837925248
ARFGEF1	1146.8502964607	858.98234549758	287.867950963118	571.114394534461
ARFRP1	414.960894526409	208.767831117325	206.193063409084	2.57476770824036
ARG2	586.733059238044	274.264263613252	312.468795624792	-38.2045320115403
ARGLU1	632.497394886483	437.999059764585	194.498335121898	243.500724642687
ARHGAP1	717.013166609093	470.448909161818	246.564257447276	223.884651714542
ARHGAP10	471.895141009143	392.944758122599	78.9503828865441	313.994375236055
ARHGAP15	325.738081786796	55.8017489090783	269.936332877717	-214.134583968639
ARHGAP17	465.472029602459	325.995285945878	139.47674365658	186.518542289298
ARHGAP18	582.871634023172	481.043004691708	101.828629331463	379.214375360245
ARHGAP21	688.52249301577	540.439243042445	148.083249973325	392.35599306912
ARHGAP25	898.126442267251	667.849389029625	230.277053237627	437.572335791998
ARHGAP27	295.966044390167	98.0561211439635	197.909923246203	-99.8538021022396
ARHGAP30	262.932708402956	147.044564373519	115.888144029437	31.1564203440821
ARHGAP32	661.750796190707	327.586674406673	334.164121784034	-6.57744737736118
ARHGAP35	169.161622446252	104.434122213305	64.7275002329465	39.7066219803589
ARHGAP4	294.021235075914	49.2472863872291	244.773948688685	-195.526662301456
ARHGAP45	365.730914666295	166.759946315232	198.970968351063	-32.2110220358306
ARHGAP5	365.532246488599	162.765960085642	202.766286402956	-40.0003263173138
ARHGAP6	793.390071571616	677.514645805017	115.875425766599	561.639220038418
ARHGAP9	206.469681955232	130.399239395047	76.0704425601851	54.328796834862
ARHGDIA	844.702059612256	586.547465378396	258.154594233859	328.392871144537
ARHGDIB	548.835653953469	33.5093320791614	515.326321874307	-481.816989795146
ARHGEF1	189.641702221391	124.525308099734	65.1163941216575	59.4089139780761
ARHGEF10	209.734366144689	23.3117443405626	186.422621804126	-163.110877463564
ARHGEF12	666.34970953178	479.935661343227	186.414048188554	293.521613154673
ARHGEF18	455.476701937759	399.890829249313	55.5858726884458	344.304956560867
ARHGEF2	675.370228889724	413.833161084274	261.53706780545	152.296093278824
ARHGEF3	743.201364099703	320.672375623056	422.528988476647	-101.85661285359
ARHGEF6	940.738643981984	602.513958866176	338.224685115808	264.289273750369
ARHGEF7	717.398681484891	476.748792367088	240.649889117803	236.098903249285
ARHGEF9	322.219712977654	117.036049982926	205.183662994728	-88.1476130118023
ARID1A	692.149028336039	417.864989271312	274.284039064727	143.580950206584
ARID1B	952.899140781295	515.947897240711	436.951243540584	78.9966537001277
ARID2	252.608130003096	111.712378631835	140.895751371261	-29.183372739426
ARID3B	560.104293077952	340.717960058189	219.386333019763	121.331627038425
ARID4A	499.935922642684	369.490148066381	130.445774576304	239.044373490077
ARID4B	657.009342311289	442.823342075843	214.186000235447	228.637341840396
ARID5A	179.536359391651	5.31492882196386	174.221430569687	-168.906501747723
ARIH1	905.647987397568	397.836936926096	507.811050471472	-109.974113545376
ARIH2	975.053404044574	759.885751823917	215.167652220656	544.718099603261
ARL15	383.125771083555	182.515020049597	200.610751033958	-18.0957309843616
ARL16	826.946072292915	352.093153452426	474.852918840489	-122.759765388062
ARL2	256.213721142482	168.439994481128	87.7737266613544	80.6662678197732
ARL2BP	370.904718059092	239.045609827261	131.859108231832	107.186501595429
ARL4A	96.3823657306926	23.5890037500855	72.7933619806072	-49.2043582305217
ARL4C	132.667712359094	29.0309812659225	103.636731093171	-74.6057498272486
ARL5A	72.7037105817401	52.9979620884226	19.7057484933175	33.2922135951052
ARL5B	919.839571586559	541.810440727981	378.029130858578	163.781309869403
ARL6IP1	668.317347705881	515.522145139946	152.795202565935	362.726942574011
ARL6IP4	363.474855031924	135.236064713355	228.238790318569	-93.0027256052135
ARL6IP5	866.630802921439	543.626956045506	323.003846875933	220.623109169574
ARL6IP6	497.104243003539	331.29738161078	165.806861392759	165.49052021802
ARL8A	778.434740873701	617.950037745488	160.484703128214	457.465334617274
ARL8B	1141.75872815865	606.174141847009	535.584586311639	70.5895555353698
ARMC3	64.4379952421352	46.7119443873797	17.7260508547556	28.9858935326241
ARMC5	532.773329920363	100.618285845781	432.155044074583	-331.536758228802
ARMC6	760.923337467858	599.74479326991	161.178544197949	438.566249071961
ARMC7	549.01196758707	217.592506568434	331.419461018636	-113.826954450202
ARMC8	714.385479502598	593.940391701223	120.445087801374	473.495303899849
ARMCX3	478.67191368266	328.436098762265	150.235814920395	178.20028384187
ARMCX6	25.8367132344745	3.61480560690702	22.2219076275675	-18.6071020206605
ARMCX7P	15.9478465617796	9.23685750086091	6.7109890609187	2.52586843994221
ARNT	742.145369982091	608.572145613118	133.573224368973	474.998921244144
ARNTL	311.508614122522	148.647489220885	162.861124901637	-14.2136356807521
ARPC1A	262.631889955267	74.1812125440314	188.450677411236	-114.269464867205
ARPC1B	448.651900417526	201.325673939483	247.326226478042	-46.0005525385589
ARPC2	1241.11372988858	630.792015122714	610.321714765863	20.4703003568513
ARPC3	851.146567094103	549.893881382048	301.252685712055	248.641195669993
ARPC4	925.515590070746	730.166355947096	195.349234123649	534.817121823447
ARPC4-TTLL3	463.987960988284	367.92371195642	96.0642490318645	271.859462924555
ARPC5	419.744149812377	51.2723654832916	368.471784329085	-317.199418845793
ARPC5L	511.317681274452	259.151922277895	252.165758996557	6.98616328133818
ARPP19	10.5589986079026	1.72471052522738	8.83428808267526	-7.10957755744788
ARRB1	951.281332522619	547.630758282515	403.650574240105	143.98018404241
ARRB2	209.237941414738	106.239077270921	102.998864143817	3.24021312710343
ARRDC1	591.286767750182	479.823007863225	111.463759886958	368.359247976267
ARRDC2	448.981065311371	160.216632491085	288.764432820286	-128.547800329202
ARRDC3	456.376487789957	328.471676580981	127.904811208976	200.566865372005
ARRDC4	107.653032494897	78.2480849636736	29.4049475312236	48.84313743245
ARSA	360.788888545959	107.527522484248	253.26136606171	-145.733843577462
ASAH1	304.48991478706	132.491717932952	171.998196854108	-39.5064789211561
ASAP1	1026.08759734638	618.521863589439	407.565733756943	210.956129832496
ASAP2	863.081340766426	638.640065823196	224.44127494323	414.198790879966
ASAP3	125.322718223998	100.510766374163	24.811951849835	75.6988145243277
ASB3	983.776386964098	476.428448711132	507.347938252966	-30.9194895418343
ASB8	901.046098959889	498.287751988006	402.758346971883	95.5294050161226
ASCC2	74.4835396230176	59.5853551417051	14.8981844813125	44.6871706603926
ASF1A	511.212049869751	395.414833955328	115.797215914423	279.617618040904
ASH2L	786.210555679475	501.91312132675	284.297434352725	217.615686974025
ASMTL	634.593004982403	467.240829086827	167.352175895576	299.88865319125
ASNA1	360.311797989085	118.344887890335	241.966910098751	-123.622022208416
ASPH	448.789734319368	317.96110932066	130.828624998708	187.132484321953
ASRGL1	24.9703995791385	9.8287956745388	15.1416039045997	-5.31280823006093
ASS1	450.804847392394	246.715816383899	204.089031008495	42.6267853754044
ASS1P1	990.102879734778	428.763949399684	561.338930335094	-132.57498093541
ASUN	742.345121471342	311.333375567351	431.011745903991	-119.67837033664
ASXL1	706.438219337245	346.347842098568	360.090377238677	-13.742535140109
ATE1	296.459318683217	210.088995004587	86.3703236786305	123.718671325956
ATF1	853.093198197952	506.336257606091	346.756940591862	159.579317014229
ATF2	704.011723547036	311.927958999569	392.083764547467	-80.1558055478978
ATF3	638.950594392263	363.424552958941	275.526041433322	87.8985115256186
ATF4	379.555020484704	137.052951315349	242.502069169354	-105.449117854005
ATF5	62.3768712554241	52.521339723346	9.85553153207813	42.6658081912678
ATF6B	531.949691744791	398.712985924108	133.236705820683	265.476280103425
ATF7	1000.33344884898	564.79008737073	435.543361478248	129.246725892482
ATF7IP	735.648133130681	511.973947132881	223.6741859978	288.299761135081
ATF7IP2	1.55531264064943	0.200886057552487	1.35442658309694	-1.15354052554445
ATG101	322.960082055132	216.134412547457	106.825669507674	109.308743039783
ATG12	712.148142227688	244.194696746137	467.953445481551	-223.758748735414
ATG13	726.149733366652	454.644688010418	271.505045356234	183.139642654184
ATG16L2	525.901487204785	299.591261547001	226.310225657784	73.2810358892162
ATG3	981.256011399681	411.193999697273	570.062011702408	-158.868012005135
ATG4A	27.5072590973215	7.7483912109914	19.7588678863301	-12.0104766753387
ATG4B	1064.06319157413	722.357525016639	341.705666557493	380.651858459146
ATG4D	546.020213928022	264.033673238957	281.986540689065	-17.9528674501075
ATG9A	982.86839809994	640.7820038305	342.08639426944	298.69560956106
ATIC	230.115361411213	74.9674004279358	155.147960983277	-80.1805605553414
ATL1	530.970937265176	270.9823611303	259.988576134876	10.9937849954247
ATL3	742.464463408718	577.693811679877	164.770651728841	412.923159951036
ATMIN	381.797225834456	29.851444107731	351.945781726725	-322.094337618994
ATN1	836.073218444958	688.778966630048	147.29425181491	541.484714815138
ATOX1	199.359451061648	82.2111430328059	117.148308028842	-34.9371649960359
ATP11A	364.454555079765	103.260387356059	261.194167723706	-157.933780367648
ATP11B	569.423970195293	480.581450138143	88.8425200571495	391.738930080994
ATP13A2	271.575358546252	143.828107586015	127.747250960237	16.080856625778
ATP1A1	518.910138284031	360.711432994184	158.198705289847	202.512727704338
ATP1B1	371.562138532518	118.818823549783	252.743314982735	-133.924491432951
ATP1B3	657.799321182925	449.675300552341	208.124020630584	241.551279921757
ATP23	243.095755203026	164.142162116522	78.9535930865047	85.188569030017
ATP2A2	168.891733463485	37.5723608569454	131.319372606539	-93.747011749594
ATP2A3	715.939068284433	513.118344470755	202.820723813678	310.297620657077
ATP2C1	1057.43989949631	545.072886817402	512.367012678903	32.705874138499
ATP5A1	1164.88493805068	651.539609231737	513.345328818945	138.194280412792
ATP5B	414.765564410582	80.2767565994598	334.488807811122	-254.212051211663
ATP5C1	1105.28649243034	331.6437553317	773.642737098642	-441.998981766941
ATP5D	304.099358588169	134.908910340283	169.190448247886	-34.2815379076033
ATP5E	317.486434384981	82.0451662064748	235.441268178506	-153.396101972031
ATP5F1	1017.62230879109	439.902553806186	577.719754984903	-137.817201178717
ATP5G1	174.81967717032	43.0640594670917	131.755617703228	-88.6915582361364
ATP5G2	716.442908466734	308.714885081817	407.728023384917	-99.013138303099
ATP5G3	1007.72448478313	733.94221448137	273.782270301757	460.159944179613
ATP5H	495.943110799652	292.968270240304	202.974840559349	89.993429680955
ATP5I	227.786194436049	69.8253757044516	157.960818731597	-88.1354430271456
ATP5J	717.959907423454	326.9983574173	390.961550006153	-63.9631925888528
ATP5J2	428.86175456396	79.5667770095884	349.294977554372	-269.728200544783
ATP5L	178.039380031648	56.1744699965905	121.864910035058	-65.6904400384672
ATP5O	470.026482450869	202.015187525444	268.011294925425	-65.9961073999811
ATP5S	339.429529192549	174.921973625795	164.507555566754	10.414418059041
ATP6AP1	314.367674298774	190.065839484138	124.301834814636	65.764004669502
ATP6AP2	111.058388388383	51.3227830371469	59.7356053512358	-8.41282231408894
ATP6V0A1	671.689648707982	109.71964038374	561.970008324243	-452.250367940503
ATP6V0A2	1029.66005012358	352.027806679833	677.63224344375	-325.604436763917
ATP6V0B	740.719956731609	85.5587249621348	655.161231769474	-569.60250680734
ATP6V0C	1010.31244838398	713.906033564941	296.406414819035	417.499618745906
ATP6V0D1	788.410255105861	474.219561272759	314.190693833102	160.028867439656
ATP6V0E1	469.94338022856	140.363859971392	329.579520257168	-189.215660285776
ATP6V1A	510.861105860702	103.86134077886	406.999765081842	-303.138424302982
ATP6V1B2	301.793130634599	21.8134560805385	279.97967455406	-258.166218473522
ATP6V1C1	417.492720861014	287.964342916739	129.528377944275	158.435964972464
ATP6V1D	660.493147336807	476.057381614884	184.435765721923	291.62161589296
ATP6V1E1	938.352516733497	440.081282185259	498.271234548238	-58.1899523629794
ATP6V1F	308.984339423903	147.767173864929	161.217165558974	-13.449991694045
ATP6V1G1	736.391211988713	485.507223396746	250.883988591967	234.62323480478
ATP6V1G2	399.496768378855	282.560363962125	116.93640441673	165.623959545395
ATP6V1H	509.525155740563	336.80122778489	172.723927955673	164.077299829218
ATP8A1	646.658967401873	540.346458559644	106.31250884223	434.033949717414
ATP8B2	138.949351533589	38.8530116507987	100.09633988279	-61.2433282319915
ATP9A	302.174963052833	262.926602631196	39.2483604216374	223.678242209559
ATP9B	512.701350258907	342.325231207406	170.3761190515	171.949112155906
ATPAF1	206.189863264455	46.429080231991	159.760783032465	-113.331702800474
ATPIF1	692.724606941324	444.213960140567	248.510646800758	195.703313339809
ATRAID	480.75306083308	137.417237420969	343.335823412111	-205.918585991142
ATRIP	131.181142475708	105.219120739033	25.9620217366746	79.2570990023584
ATXN10	540.196320964986	332.325408850926	207.87091211406	124.454496736866
ATXN1L	221.813479750535	180.461448058322	41.3520316922129	139.109416366109
ATXN2	806.34533470432	332.300668735755	474.044665968565	-141.74399723281
ATXN2L	1077.12233704774	713.501311494911	363.621025552827	349.880285942083
ATXN3	712.392134543141	293.26077451862	419.131360024521	-125.870585505902
ATXN7	277.22940674384	182.325452799078	94.9039539447619	87.4214988543165
ATXN7L1	228.01317615375	97.7849436223423	130.228232531408	-32.4432889090652
ATXN7L3	885.900926589783	664.132393121016	221.768533468766	442.36385965225
ATXN7L3B	777.200311063298	666.710422078072	110.489888985226	556.220533092846
AUH	541.623368277307	403.279399495454	138.343968781854	264.9354307136
AUP1	979.777725334139	661.566160236555	318.211565097584	343.35459513897
AURKAIP1	565.233802670529	104.539189859551	460.694612810978	-356.155422951427
AVEN	347.170414308089	192.388190883767	154.782223424322	37.6059674594449
AVL9	432.878051291892	32.6935612790938	400.184490012798	-367.490928733704
AVPR1A	30.2201494327486	9.73826156442073	20.4818878683279	-10.7436263039072
AXIN1	633.792134679533	567.092019022809	66.7001156567242	500.391903366085
AZI2	704.846319956839	569.987596395546	134.858723561292	435.128872834254
AZIN1	268.644091656739	143.356170566441	125.287921090298	18.0682494761436
AZU1	13.5504414252438	10.9078468422523	2.64259458299142	8.26525225926092
B2M	17.8460377994972	5.82043191607875	12.0256058834185	-6.20517396733972
B3GALT4	406.091865238634	196.181500049008	209.910365189626	-13.7288651406184
B3GAT3	443.263718163362	117.729625548332	325.534092615031	-207.804467066699
B3GNT2	464.282473181926	368.344314447969	95.9381587339565	272.406155714013
B4GALT1	976.398681140684	773.894590238351	202.504090902333	571.390499336018
B4GALT3	332.80431606156	23.1634086583732	309.640907403187	-286.477498744814
B4GALT4	498.601113878101	124.58191660311	374.019197274991	-249.437280671881
B4GALT5	250.10449517567	208.511182906143	41.5933122695268	166.917870636616
B4GALT6	51.676022263369	44.9662460551622	6.70977620820685	38.2564698469553
B4GALT7	140.40436517073	47.5980377950934	92.8063273756365	-45.2082895805431
B9D2	693.99846829602	436.537029080815	257.461439215205	179.07558986561
BABAM1	238.898853912025	147.944318072187	90.9545358398372	56.9897822323502
BACE1	244.265139651809	141.228253014656	103.036886637153	38.1913663775038
BACH1	316.456948768164	216.308628104673	100.148320663491	116.160307441181
BAD	539.72527185297	85.9228970150087	453.802374837961	-367.879477822952
BAG1	256.121145705422	172.53879012063	83.5823555847915	88.9564345358388
BAG5	1095.17310277693	355.355490187441	739.817612589489	-384.462122402047
BAG6	346.388968235512	107.015451196301	239.373517039212	-132.358065842911
BAHD1	819.8420236756	691.922770477462	127.919253198138	564.003517279324
BAIAP2	531.182783168027	222.836157036676	308.346626131351	-85.5104690946746
BAK1	471.679113068741	439.275011356434	32.4041017123067	406.870909644128
BAMBI	702.560319661137	280.453316527433	422.107003133704	-141.653686606271
BANF1	708.408043841242	255.70987843859	452.698165402652	-196.988286964062
BANK1	39.866143609993	31.4430898610974	8.42305374889564	23.0200361122018
BANP	374.563842643823	132.778786617416	241.785056026406	-109.00626940899
BAP1	491.47093326624	257.305068589027	234.165864677213	23.1392039118148
BASP1	177.785438091566	96.7813218858533	81.0041162057129	15.7772056801405
BATF	193.233056004479	71.9230525865085	121.310003417971	-49.386950831462
BAX	984.023976807485	303.742468420152	680.281508387333	-376.539039967181
BAZ1A	719.047665013338	218.120726532453	500.926938480885	-282.806211948431
BAZ2A	1056.90668184897	775.203913902651	281.702767946318	493.501145956332
BAZ2B	694.8546557538	406.195733191639	288.658922562161	117.536810629477
BBC3	804.391587503951	444.267846644782	360.123740859169	84.1441057856125
BBIP1	320.024534026229	168.307625036634	151.716908989594	16.5907160470396
BBOF1	440.092317413726	266.438340082397	173.653977331329	92.7843627510675
BBS12	494.966126152934	352.351493518099	142.614632634836	209.736860883263
BBS2	363.078449901056	36.0563162338367	327.022133667219	-290.965817433383
BBX	605.347651779434	496.079745113993	109.267906665442	386.811838448551
BCAP29	425.132928443889	283.154178535339	141.97874990855	141.175428626789
BCAP31	657.079047024458	68.9457764187894	588.133270605669	-519.18749418688
BCAS3	805.658386689345	673.53637665392	132.122010035425	541.414366618496
BCAS4	10.2654711674934	3.74482870052888	6.5206424669645	-2.77581376643562
BCCIP	665.108574867739	324.810976456646	340.297598411094	-15.4866219544482
BCKDK	594.644942780066	101.520378781701	493.124563998365	-391.604185216664
BCL2A1	162.208457828433	93.0781224599568	69.1303353684764	23.9477870914804
BCL2L1	917.357593599969	304.321783620022	613.035809979947	-308.714026359926
BCL2L12	164.36145917166	85.595466036376	78.7659931352842	6.82947290109178
BCL2L13	553.500500004282	36.6140143122928	516.886485691989	-480.272471379696
BCL2L2	706.721105423651	458.554765492718	248.166339930933	210.388425561785
BCL2L2-PABPN1	412.218184188989	289.448274184146	122.769910004843	166.678364179303
BCL3	220.50840957984	127.363091038199	93.1453185416406	34.2177724965587
BCL6	208.710302705287	101.761703964734	106.948598740553	-5.18689477581927
BCL7B	533.079147928979	163.752968997733	369.326178931246	-205.573209933513
BCL7C	480.708975788288	323.527212418342	157.181763369946	166.345449048396
BCLAF1	788.331828176982	515.649023770914	272.682804406068	242.966219364846
BCOR	583.040804066394	437.224925756135	145.815878310259	291.409047445876
BCR	626.064437350986	201.773084020068	424.291353330918	-222.51826931085
BCRP2	358.905260244395	134.672930977118	224.232329267277	-89.5593982901595
BCRP3	326.645362822018	134.222101194274	192.423261627744	-58.2011604334695
BECN1	73.2867215293445	12.2326047000766	61.0541168292679	-48.8215121291912
BEND2	113.463829663524	3.68107554230217	109.782754121221	-106.101678578919
BEND7	203.687038401106	115.617791709696	88.0692466914105	27.5485450182854
BEST1	306.796238842472	69.4570550990467	237.339183743426	-167.882128644379
BEST3	118.878241305072	19.3005783752364	99.5776629298356	-80.2770845545991
BET1	244.408572866536	148.927310281233	95.4812625853031	53.4460476959302
BET1L	227.745413956976	80.8263337672479	146.919080189728	-66.0927464224804
BEX1	15.26702570558	7.43384391573314	7.83318178984686	-0.399337874113721
BEX3	507.211690274539	81.1416456718634	426.070044602675	-344.928398930812
BEX4	1038.11813115602	659.117250626212	379.000880529804	280.116370096408
BFAR	637.782711459767	278.691406334244	359.091305125523	-80.3998987912782
BHLHE40	71.5028692251632	34.8636595401715	36.6392096849917	-1.77555014482029
BICD1	337.495228426116	241.325502243172	96.1697261829448	145.155776060227
BICD2	304.1963733993	227.042075916848	77.1542974824517	149.887778434396
BID	325.619323308676	125.275059312343	200.344263996334	-75.0692046839911
BIN1	211.119179901201	136.517047538367	74.6021323628345	61.9149151755326
BIN2	954.908910935276	463.302666489343	491.606244445932	-28.3035779565893
BIRC2	691.831491038654	388.752172798525	303.07931824013	85.672854558395
BIRC6	807.559491748009	569.75597647333	237.803515274679	331.952461198652
BIVM	394.0672825617	108.397637082207	285.669645479492	-177.272008397285
BLCAP	550.045491809352	276.643067312885	273.402424496467	3.2406428164179
BLOC1S1	448.383282235154	86.323915450451	362.059366784703	-275.735451334252
BLOC1S2	195.125730951155	63.1568995655671	131.968831385588	-68.8119318200206
BLOC1S3	126.757233267611	31.2991756537869	95.4580576138242	-64.1588819600374
BLOC1S5	610.242754928265	436.972627092185	173.270127836079	263.702499256106
BLOC1S6	141.700464172798	100.656011841894	41.0444523309045	59.6115595109891
BLVRA	241.4541523714	88.5027433028174	152.951409068583	-64.4486657657651
BLVRB	88.0297528870251	63.9434647334497	24.0862881535754	39.8571765798743
BLZF1	615.847381743114	443.401501393661	172.445880349453	270.955621044208
BMI1	358.203920021946	229.730129015051	128.473791006895	101.256338008157
BMP2K	1039.10325782066	331.289201575778	707.814056244879	-376.524854669101
BMP6	82.0218949446722	51.4434210880814	30.5784738565908	20.8649472314905
BNIP2	997.053851884369	374.251469092547	622.802382791822	-248.550913699274
BNIP3	890.734681491818	589.07597278334	301.658708708478	287.417264074863
BNIP3L	659.666784107982	310.006012746288	349.660771361693	-39.6547586154046
BOLA1	589.192219712206	270.067443693266	319.12477601894	-49.0573323256747
BOLA2B	115.898644473273	34.190490902486	81.7081535707866	-47.5176626683006
BOLA3	182.096546902227	46.4656177061228	135.630929196104	-89.1653114899813
BORCS6	203.48806672732	45.5267876168815	157.961279110438	-112.434491493557
BORCS7	471.30710962252	153.550343797565	317.756765824955	-164.20642202739
BORCS8	446.370395412887	112.710107682822	333.660287730065	-220.950180047243
BPGM	84.5597744792712	49.0974997584143	35.4622747208569	13.6352250375574
BPTF	841.172489289431	431.735554782457	409.436934506974	22.2986202754832
BRAF	1048.03046506741	535.587930988215	512.442534079196	23.1453969090189
BRAP	846.357487002069	331.75272802366	514.604758978409	-182.852030954749
BRD1	645.787018791673	465.377046513758	180.409972277915	284.967074235844
BRD2	1001.93748525403	480.334458689552	521.603026564479	-41.2685678749264
BRD3	621.5786747276	538.385955204477	83.1927195231228	455.193235681354
BRD4	966.083033293146	584.968003965037	381.115029328108	203.852974636929
BRD7	741.40051116637	566.649699832195	174.750811334176	391.898888498019
BRD9	766.277474380038	478.91980935683	287.357665023208	191.562144333622
BRE	533.536223907529	160.981451173688	372.554772733841	-211.573321560153
BRF1	462.926730969002	240.048743345144	222.877987623858	17.1707557212856
BRI3	596.51794096487	279.749964750706	316.767976214164	-37.0180114634584
BRK1	294.971656476903	61.1246618562023	233.846994620701	-172.722332764498
BRMS1	492.646931454595	307.437437341224	185.209494113371	122.227943227853
BROX	233.728286430416	179.11200166778	54.6162847626364	124.495716905143
BRWD1	829.077824194463	442.144184683585	386.933639510879	55.2105451727058
BRWD3	88.051053376155	37.4402890764008	50.6107642997542	-13.1704752233533
BSCL2	346.258440513325	80.9242452736343	265.334195239691	-184.409949966056
BSDC1	869.532510674633	718.242324278656	151.290186395977	566.952137882678
BSG	398.970735736094	168.764352002993	230.206383733101	-61.4420317301083
BST1	253.773002586341	103.214862001034	150.558140585308	-47.3432785842743
BST2	535.718550350637	355.714368637148	180.004181713488	175.71018692366
BTBD1	1002.37823307511	733.49699140015	268.881241674963	464.615749725187
BTBD11	26.1202255028323	17.5016913395663	8.61853416326602	8.88315717630029
BTBD2	127.606004515661	46.4118809515195	81.1941235641412	-34.7822426126217
BTBD6	151.122280239664	9.92764592231837	141.194634317346	-131.266988395028
BTBD7	117.402513967582	69.7562174326825	47.6462965348996	22.1099208977829
BTBD9	21.2350010231983	16.5650944407996	4.66990658239877	11.8951878584008
BTF3	914.781568583736	365.132002059281	549.649566524455	-184.517564465174
BTF3L4	607.397620509338	207.362104916588	400.03551559275	-192.673410676163
BTF3L4P2	184.1186334205	142.981728325957	41.1369050945427	101.844823231415
BTG1	105.364455548107	20.7603611831881	84.6040943649192	-63.8437331817312
BTG2	168.08057267472	67.4776956957173	100.602876979002	-33.1251812832849
BTG3	875.453288845777	513.957138970438	361.496149875339	152.460989095099
BTK	845.234834846427	515.051211399899	330.183623446528	184.867587953371
BTN2A1	50.5007796032877	27.8095762576617	22.691203345626	5.11837291203565
BTN3A1	340.341638786247	99.4047651885592	240.936873597688	-141.532108409129
BTN3A2	675.706360925026	590.308097395059	85.3982635299669	504.909833865092
BTN3A3	318.530715556427	130.211061080268	188.319654476158	-58.1085933958903
BUB3	957.02653293806	476.628547727532	480.397985210528	-3.76943748299516
BUD31	411.508381109945	253.877494882079	157.630886227865	96.2466086542141
BZW1	787.675202301561	417.05493899242	370.620263309141	46.4346756832791
BZW1P2	115.526890566012	51.6921703905772	63.8347201754353	-12.1425497848582
BZW2	318.313271770055	178.054819996727	140.258451773328	37.7963682233984
C10orf10	586.786381549023	280.265274202309	306.521107346714	-26.2558331444051
C10orf54	744.816325818026	443.168265943392	301.648059874634	141.520206068757
C10orf76	819.493457731307	230.817275522614	588.676182208693	-357.858906686079
C11orf21	243.873030644749	178.192837316755	65.6801933279946	112.51264398876
C11orf24	443.450843147001	259.005097492246	184.445745654755	74.5593518374907
C11orf31	592.146078486949	279.795317506481	312.350760980468	-32.5554434739864
C11orf49	384.107916422754	161.063537044801	223.044379377952	-61.9808423331507
C11orf57	172.906359886047	108.24030353554	64.6660563505069	43.5742471850329
C11orf58	893.892463917381	478.396070349952	415.496393567428	62.8996767825239
C11orf68	802.037677127495	396.348329429328	405.689347698167	-9.34101826883921
C11orf80	111.589784927518	39.6014278727713	71.988357054747	-32.3869291819757
C11orf98	781.109474453547	218.885893140283	562.223581313263	-343.33768817298
C12orf10	228.521464691952	80.4481716380541	148.073293053898	-67.6251214158437
C12orf49	353.804223641841	147.931659796885	205.872563844956	-57.9409040480717
C12orf50	356.728708414537	11.3459811204865	345.382727294051	-334.036746173564
C12orf57	374.966105502849	159.879274366886	215.086831135963	-55.2075567690762
C12orf60	602.926912808622	369.906628413645	233.020284394976	136.886344018669
C12orf65	555.202882263097	149.344637683544	405.858244579552	-256.513606896008
C12orf75	130.54740433155	17.7954650946399	112.75193923691	-94.9564741422705
C12orf76	386.047733779021	31.6538217359414	354.39391204308	-322.740090307139
C14orf119	318.50778860769	289.177102566047	29.3306860416434	259.846416524403
C14orf166	458.571861986231	288.207576085165	170.364285901066	117.843290184099
C14orf2	366.703779121246	85.2367333628931	281.467045758352	-196.230312395459
C14orf37	874.536879960362	330.305186361394	544.231693598968	-213.926507237574
C15orf38-AP3S2	411.803344779785	172.809212532691	238.994132247094	-66.184919714403
C15orf39	963.4242684165	476.356041224832	487.068227191668	-10.7121859668357
C15orf40	321.952170327155	73.4513729353416	248.500797391813	-175.049424456472
C15orf52	199.927679197244	128.336277868108	71.591401329136	56.7448765389719
C15orf57	72.6459246312873	43.4202495278218	29.2256751034655	14.1945744243563
C16orf52	151.80115085865	124.899746714154	26.9014041444962	97.998342569658
C16orf62	360.09590366623	167.921599407235	192.174304258995	-24.2527048517594
C16orf72	1150.24239162953	443.038427148567	707.203964480962	-264.165537332395
C16orf86	517.296880340832	297.083257959367	220.213622381465	76.8696355779015
C16orf87	593.894870143498	410.796010276324	183.098859867174	227.69715040915
C16orf95	348.651476385683	163.384915774903	185.26656061078	-21.8816448358773
C17orf49	354.842268082544	137.341059223997	217.501208858547	-80.1601496345503
C17orf62	877.822540592851	655.204115242083	222.618425350768	432.585689891315
C17orf89	173.580000178219	73.83014354631	99.7498566319091	-25.9197130855991
C18orf21	489.41672487288	312.26307271624	177.153652156639	135.109420559601
C18orf32	756.989809357855	568.387035164249	188.602774193606	379.784260970643
C18orf8	630.057734334049	267.272154390959	362.785579943089	-95.51342555213
C19orf24	295.324604797874	70.4676898855143	224.85691491236	-154.389225026845
C19orf25	588.477271034919	354.015666618751	234.461604416168	119.554062202582
C19orf33	3.44461621963607	0.0423664535305811	3.40224976610549	-3.35988331257491
C19orf43	723.008948232851	352.762835211273	370.246113021579	-17.4832778103063
C19orf45	296.436293551089	185.741981359171	110.694312191918	75.0476691672531
C19orf52	729.738820156486	443.491958503274	286.246861653213	157.245096850061
C19orf53	596.156186741643	94.0389866555456	502.117200086098	-408.078213430552
C19orf60	447.306392071145	315.009871522672	132.296520548474	182.713350974198
C19orf66	1072.84945194159	671.318789748239	401.53066219335	269.788127554889
C19orf81	41.0164561477313	13.8608058167979	27.1556503309334	-13.2948445141354
C1D	706.810756853243	544.290436966314	162.520319886929	381.770117079385
C1DP1	36.4349630168278	21.0698317566686	15.3651312601592	5.70470049650937
C1GALT1	487.938067732305	360.284035874473	127.654031857832	232.630004016641
C1orf112	6.09153225270078	4.05141772287791	2.04011452982287	2.01130319305504
C1orf116	45.9271470845471	35.5853430122979	10.3418040722492	25.2435389400487
C1orf122	445.451268649821	159.95383097322	285.497437676601	-125.543606703381
C1orf123	215.952981667616	91.5515905892846	124.401391078331	-32.8498004890468
C1orf131	828.512252738156	457.131182121343	371.381070616814	85.7501115045288
C1orf162	177.495920164124	122.537915216769	54.9580049473551	67.5799102694138
C1orf174	988.677123251094	537.469214047057	451.207909204037	86.2613048430201
C1orf186	147.29611348696	108.672392220854	38.6237212661057	70.0486709547487
C1orf198	722.270222362853	477.142159278012	245.128063084841	232.014096193171
C1orf21	970.971063852541	515.872870001128	455.098193851413	60.7746761497152
C1orf35	863.254246194141	240.675618330488	622.578627863654	-381.903009533166
C1orf43	866.287275489197	469.286324036315	397.000951452882	72.2853725834326
C1orf50	596.412499239585	284.81510646559	311.597392773995	-26.7822863084047
C1orf52	426.706720219073	327.942222827577	98.7644973914961	229.177725436081
C1orf87	4.62377695061968	3.21790327531313	1.40587367530655	1.81202960000658
C1QBP	171.219563255221	76.004864782299	95.2146984729221	-19.2098336906231
C20orf196	51.0257517849014	16.6908551605324	34.334896624369	-17.6440414638366
C20orf24	768.058966775165	359.031361759132	409.027605016034	-49.9962432569021
C20orf27	73.894283232229	26.2161243749815	47.6781588572475	-21.4620344822659
C20orf96	11.3625561183832	3.1442129497626	8.2183431686206	-5.074130218858
C21orf33	19.6271286976093	14.3426585024765	5.28447019513278	9.05818830734372
C21orf58	829.037111144565	264.967615920686	564.069495223878	-299.101879303192
C22orf15	469.379840510656	170.322549060761	299.057291449895	-128.734742389134
C22orf39	355.697407139627	256.798051789616	98.8993553500111	157.898696439604
C2CD2L	491.191221129082	96.9051196582922	394.28610147079	-297.380981812497
C2CD3	359.845269353086	223.584750902923	136.260518450163	87.3242324527605
C2orf49	579.993486081781	260.699325372626	319.294160709156	-58.59483533653
C2orf68	571.360282823467	323.341026821203	248.019256002264	75.3217708189385
C2orf76	687.154843675602	421.035496882904	266.119346792698	154.916150090205
C2orf88	234.790729305711	97.0182204967754	137.772508808936	-40.7542883121603
C3	437.142312958588	390.706031885864	46.4362810727235	344.269750813141
C3orf38	693.354316571323	473.778504706259	219.575811865064	254.202692841195
C3orf58	682.72565884224	410.084167577662	272.641491264578	137.442676313084
C4A	111.73063539054	41.8422118802389	69.8884235103008	-28.0462116300619
C4B	94.4857243637289	38.588818555843	55.8969058078858	-17.3080872520428
C4orf3	72.227846369617	8.98221392615231	63.2456324434646	-54.2634185173123
C4orf33	531.13664047709	444.934586114934	86.202054362156	358.732531752778
C4orf36	717.878578792936	288.163125471069	429.715453321867	-141.552327850799
C4orf48	314.699065709949	77.7777379363447	236.921327773604	-159.143589837259
C5AR1	122.418219384456	66.0702019713722	56.3480174130838	9.72218455828836
C5orf15	468.973721429012	285.431665202139	183.542056226874	101.889608975265
C5orf30	847.896587817274	479.50858013386	368.388007683415	111.120572450445
C5orf45	74.0222122291604	61.462034124816	12.5601781043444	48.9018560204716
C6orf1	856.309738628143	606.467002618225	249.842736009918	356.624266608307
C6orf106	642.783264541768	329.504507535641	313.278757006127	16.2257505295139
C6orf136	782.753261601185	325.349112968609	457.404148632576	-132.055035663966
C6orf226	184.897526804377	112.263782163698	72.6337446406794	39.6300375230184
C6orf25	801.858022312285	444.687623216087	357.170399096198	87.5172241198895
C6orf47	912.532602436061	653.798297373356	258.734305062705	395.063992310651
C6orf48	193.209844485882	110.330279169986	82.8795653158957	27.4507138540906
C6orf62	833.409937925912	506.486495868084	326.923442057828	179.563053810256
C7orf25	1.69493704523378	0.0206436054220532	1.67429343981173	-1.65364983438967
C7orf26	869.836182374412	28.146521967814	841.689660406598	-813.543138438784
C7orf49	533.993385770564	119.353569832508	414.639815938057	-295.286246105549
C7orf50	102.522143134402	53.9149929121916	48.6071502222105	5.3078426899811
C7orf73	135.811250790131	34.2969400280612	101.51431076207	-67.2173707340088
C8orf44	228.742014001458	68.3391951600755	160.402818841383	-92.0636236813074
C8orf59	462.320002644087	274.010806209439	188.309196434648	85.7016097747908
C8orf76	1069.26386830475	352.044610270392	717.219258034361	-365.174647763969
C8orf82	874.228230679028	641.082253287792	233.145977391236	407.936275896556
C9orf116	85.7288766701182	15.4418997770979	70.2869768930202	-54.8450771159223
C9orf142	201.306664649916	119.779050390765	81.5276142591511	38.2514361316138
C9orf16	241.29668987879	113.850798504583	127.445891374208	-13.5950928696249
C9orf3	535.922186833939	377.466762491985	158.455424341954	219.01133815003
C9orf40	182.858034586977	152.506448131054	30.3515864559224	122.154861675132
C9orf69	699.657410046906	481.822617485137	217.834792561768	263.987824923369
C9orf78	88.7321132081466	39.0799322084658	49.6521809996808	-10.5722487912151
C9orf85	14.0585068809635	1.87973023335768	12.1787766476058	-10.2990464142481
CA1	57.9997926699814	50.9952399486184	7.00455272136294	43.9906872272555
CA13	691.5759431052	258.062424799668	433.513518305532	-175.451093505864
CA2	27.6228183424706	6.61577676212898	21.0070415803416	-14.3912648182126
CA3	572.233519609667	328.103858593312	244.129661016355	83.9741975769574
CA5A	15.4092102817958	0.935912867317042	14.4732974144788	-13.5373845471617
CA5BP1	393.633910888746	87.5762592474053	306.05765164134	-218.481392393935
CAAP1	116.233093756933	81.9161412793296	34.3169524776037	47.5991888017259
CAB39	993.977816091322	666.22102399232	327.756792099002	338.464231893318
CABIN1	239.435191122561	154.582156863318	84.8530342592428	69.7291226040751
CABLES1	233.172814390671	174.931276031507	58.2415383591641	116.689737672342
CABP5	3.28452129059078	0.163441435130166	3.12107985546061	-2.95763842033044
CACNB1	955.142563759296	396.289272975296	558.853290784	-162.564017808704
CACTIN	397.845067692562	223.196745479811	174.648322212752	48.5484232670589
CACYBP	967.047694381387	421.725742670408	545.32195171098	-123.596209040572
CADM2	62.5736796966076	61.3070989346374	1.26658076197027	60.0405181726671
CALB1	328.559311676829	302.479459091898	26.079852584931	276.399606506967
CALCOCO1	989.944013566713	716.483638283276	273.460375283437	443.023262999839
CALCOCO2	452.690669472345	315.566392647817	137.124276824528	178.442115823289
CALD1	175.772293830091	53.3698735589113	122.40242027118	-69.0325467122686
CALM1	401.413585339851	205.409744164083	196.003841175768	9.40590298831438
CALM2	21.0669928101094	14.3631220258248	6.70387078428453	7.6592512415403
CALM3	361.285777973948	134.115368273596	227.170409700352	-93.0550414267556
CALML4	295.625012456075	212.736178808072	82.8888336480031	129.847345160069
CALR	246.883017690226	83.6523570644947	163.230660625731	-79.5783035612364
CALU	12.0983467452509	0.763316728396925	11.335030016854	-10.571713288457
CAMK2D	184.799426081026	146.090181796415	38.7092442846107	107.380937511804
CAMK2G	255.09920670836	199.522252151147	55.5769545572126	143.945297593934
CAMKK1	984.572172842697	507.898687618579	476.673485224118	31.2252023944611
CAMLG	297.273627021554	154.053526947685	143.22010007387	10.833426873815
CAMP	13.0970127924627	10.9412174811244	2.15579531133823	8.78542216978621
CAMSAP1	806.80051683401	484.147008100721	322.653508733289	161.493499367433
CAMTA1	332.073218284472	204.257766889647	127.815451394824	76.442315494823
CAMTA2	701.701757818967	407.45947474881	294.242283070157	113.217191678653
CANT1	407.82795178343	305.607660830574	102.220290952857	203.387369877717
CANX	23.9968672510105	21.0064031970051	2.99046405400544	18.0159391429996
CAP1	1049.30890540328	767.691168326312	281.617737076964	486.073431249348
CAPG	142.719078278195	80.1663883253173	62.5526899528779	17.6136983724394
CAPN1	796.935620598659	453.812519376319	343.123101222339	110.68941815398
CAPN11	124.04607467221	50.5537908534387	73.4922838187712	-22.9384929653326
CAPN12	53.6854553506813	40.4445805352079	13.2408748154733	27.2037057197346
CAPN15	316.793612396556	155.355159595064	161.438452801492	-6.08329320642827
CAPN2	915.79364449571	631.225032367974	284.568612127736	346.656420240238
CAPN7	980.850392201892	504.41009839953	476.440293802362	27.969804597168
CAPN8	191.014857423773	54.3003942153036	136.71446320847	-82.4140689931659
CAPNS1	396.171472320748	204.829596261731	191.341876059017	13.4877202027131
CAPRIN1	1044.56569949273	671.040678753257	373.525020739472	297.515658013785
CAPS2	41.0529359248733	6.95373687416515	34.0991990507081	-27.145462176543
CAPZA1	832.154657446427	631.569560175133	200.585097271293	430.98446290384
CAPZA2	479.52182716352	236.69658390804	242.825243255479	-6.12865934743922
CAPZB	753.685658592414	408.256221442379	345.429437150035	62.8267842923433
CARD10	71.6021948466799	68.3463380035531	3.25585684312682	65.0904811604263
CARD11	234.091936146301	156.909815515844	77.1821206304572	79.7276948853869
CARD16	99.5958537086188	36.8310450332155	62.7648086754034	-25.9337636421879
CARD19	540.285821918373	244.741134643099	295.544687275274	-50.8035526321745
CARD8	257.095537571662	145.201799133223	111.89373843844	33.3080606947831
CARF	85.8237152900098	78.9313781981787	6.89233709183115	72.0390411063475
CARHSP1	117.887692806461	57.9722359555146	59.9154568509466	-1.94322089543198
CARM1	374.280452055556	294.584059899254	79.6963921563021	214.887667742952
CARMIL1	116.396788195346	40.9100686539994	75.4867195413471	-34.5766508873477
CARS	981.539730681027	293.553614987602	687.986115693425	-394.432500705823
CARS2	747.922975799877	560.426269888176	187.496705911701	372.929563976474
CASC3	356.665748061132	210.345388538627	146.320359522506	64.0250290161208
CASC4	421.610650553064	366.901727862983	54.7089226900804	312.192805172903
CASP1	130.975051840038	34.269001025243	96.7060508147948	-62.4370497895518
CASP10	102.308950831289	58.525592559531	43.7833582717585	14.7422342877725
CASP2	937.376905423666	718.086487992726	219.29041743094	498.796070561786
CASP3	980.587983338332	564.481104397223	416.106878941108	148.374225456115
CASP4	371.415996606873	143.760534338466	227.655462268407	-83.8949279299417
CASP6	954.57276192431	593.112512592917	361.460249331393	231.652263261524
CASP9	855.961515820796	612.052324984404	243.909190836393	368.143134148011
CASS4	636.024118135727	440.725878014439	195.298240121288	245.427637893151
CAST	826.640735684572	490.165634329931	336.475101354641	153.690532975289
CAT	80.8737612794157	34.0552290821482	46.8185321972675	-12.7633031151194
CATSPER1	608.946706915523	248.507233045222	360.439473870302	-111.93224082508
CATSPER2P1	67.8303997756798	4.14846792428181	63.681931851398	-59.5334639271162
CAV1	106.905137581103	14.7517133332151	92.1534242478881	-77.401710914673
CAV2	330.9147929363	134.865136540986	196.049656395314	-61.1845198543281
CBFA2T3	808.879268178282	341.397565309232	467.48170286905	-126.084137559819
CBL	871.174272525708	572.831722267668	298.34255025804	274.489172009627
CBLL1	586.712932204765	432.526390861287	154.186541343478	278.33984951781
CBR1	515.761946091655	257.670860499333	258.091085592323	-0.420225092989881
CBR4	375.673192423117	176.104308043682	199.568884379436	-23.4645763357541
CBWD1	91.2994784457482	20.4415419563273	70.857936489421	-50.4163945330937
CBX3	944.988416505901	393.519824000727	551.468592505174	-157.948768504447
CBX4	467.88171143564	263.104473840146	204.777237595495	58.3272362446511
CBX6	549.978930722858	390.865458570071	159.113472152787	231.751986417284
CBX7	712.85296072971	601.973335456276	110.879625273434	491.093710182842
CBY1	483.929524314259	391.88745809833	92.0420662159287	299.845391882401
CC2D1B	673.560321373193	560.342041317002	113.218280056191	447.123761260811
CCAR1	279.993474714538	158.783192310289	121.210282404249	37.5729099060396
CCAR2	406.259757067045	208.124214272983	198.135542794062	9.98867147892093
CCDC106	196.689914756369	110.427393333819	86.2625214225497	24.1648719112695
CCDC107	527.402725728673	334.245293461561	193.157432267113	141.087861194448
CCDC115	218.151714582125	62.5064756361287	155.645238945997	-93.1387633098679
CCDC12	606.187081771442	462.135750916469	144.051330854973	318.084420061496
CCDC124	334.746751645989	169.432356151419	165.31439549457	4.11796065684894
CCDC130	482.307989951581	218.548993862688	263.758996088893	-45.2100022262045
CCDC14	287.784795852211	227.942639472028	59.8421563801828	168.100483091845
CCDC153	358.306342879857	61.0115460109831	297.294796868874	-236.283250857891
CCDC159	605.545367773342	152.907480583578	452.637887189765	-299.730406606187
CCDC174	446.167840352304	271.836380745641	174.331459606663	97.5049211389776
CCDC189	413.003064118365	239.069210271283	173.933853847082	65.1353564242012
CCDC28A	1116.2323808277	411.29322563728	704.939155190418	-293.645929553138
CCDC28B	562.723385970538	85.9845821137194	476.738803856818	-390.754221743099
CCDC3	5.61838078181478	5.12482005357575	0.49356072823903	4.63125932533672
CCDC30	0.54206162001626	0.0100709443442793	0.53199067567198	-0.521919731327701
CCDC53	44.0178625815448	25.6058734791786	18.4119891023661	7.1938843768125
CCDC57	563.133539759532	421.306840468831	141.826699290701	279.480141178129
CCDC59	742.499359495155	267.321556207499	475.177803287656	-207.856247080157
CCDC69	666.985578098631	473.500637166193	193.484940932438	280.015696233754
CCDC71L	951.115146459556	549.352438687984	401.762707771572	147.589730916411
CCDC74BP1	135.005736861182	83.2416092230076	51.7641276381745	31.4774815848331
CCDC82	208.077903964243	122.02725680468	86.0506471595631	35.9766096451168
CCDC84	322.63901790431	104.143643496567	218.495374407744	-114.351730911177
CCDC85B	446.125610496861	307.935674047832	138.189936449029	169.745737598802
CCDC88B	276.810566539413	126.962010537021	149.848556002392	-22.8865454653703
CCDC88C	95.8653453058257	54.3887812991688	41.4765640066569	12.9122172925119
CCDC9	239.094464444185	128.471329937883	110.623134506302	17.8481954315813
CCDC90B	567.945821964126	397.174245831425	170.771576132701	226.402669698724
CCDC91	474.070956661554	328.470005015745	145.600951645808	182.869053369937
CCDC92	787.715722773007	379.26220259715	408.453520175858	-29.1913175787082
CCDC97	997.406252147888	577.660435713705	419.745816434183	157.914619279521
CCL3	78.6434297155913	36.137428674175	42.5060010414164	-6.36857236724138
CCL3L3	32.7849401465204	4.48213953359477	28.3028006129256	-23.8206610793308
CCL4	209.794425771232	140.866750493408	68.9276752778242	71.9390752155839
CCL5	109.823274827543	27.6769174692247	82.1463573583188	-54.469439889094
CCM2	762.390254811098	150.017962190657	612.37229262044	-462.354330429783
CCNB1IP1	304.53531138519	149.038184992953	155.497126392236	-6.45894139928282
CCNC	948.548408200321	472.322161195659	476.226247004662	-3.90408580900316
CCND3	456.363665952113	174.326786492539	282.036879459573	-107.710092967034
CCNDBP1	1109.75806025869	559.495063656089	550.262996602599	9.23206705348935
CCNG1	912.928518925571	314.490700604843	598.437818320727	-283.947117715884
CCNH	538.927675635285	215.085820382433	323.841855252852	-108.756034870419
CCNI	1111.63682674518	651.321107715459	460.315719029725	191.005388685734
CCNJL	669.670154687614	463.701693661334	205.96846102628	257.733232635054
CCNK	1144.95386797231	440.354819053031	704.599048919279	-264.244229866248
CCNL1	508.335133030475	207.406443313081	300.928689717394	-93.5222464043133
CCNL2	364.580171992363	79.4805079582767	285.099664034086	-205.619156075809
CCNY	765.698215601853	572.143071482482	193.555144119371	378.587927363111
CCPG1	945.116984064923	557.341591301906	387.775392763017	169.566198538889
CCR4	484.835051096765	286.732063957861	198.102987138904	88.6290768189568
CCRL2	310.261679192285	234.597105890805	75.6645733014799	158.932532589325
CCS	213.575431919377	75.4058942291773	138.169537690199	-62.763643461022
CCSAP	499.301661358063	413.787213303023	85.5144480550399	328.272765247983
CCT2	557.447821089564	42.7281653637686	514.719655725795	-471.991490362027
CCT3	354.022434988707	147.534712894317	206.48772209439	-58.9530092000733
CCT5	566.198369856133	273.607677376009	292.590692480124	-18.9830151041153
CCT6A	892.06790568662	528.928463386012	363.139442300608	165.789021085404
CCT6P1	354.39864740014	204.524228292791	149.874419107349	54.6498091854414
CCT6P3	303.002019977199	229.918292526256	73.0837274509435	156.834565075312
CCT7	422.950859164177	62.0140213754568	360.936837788721	-298.922816413264
CCT8	869.43065950561	441.619709699965	427.810949805646	13.8087598943188
CCZ1	560.516972243904	318.917216556877	241.599755687027	77.3174608698496
CCZ1B	591.621362822661	397.245223415855	194.376139406806	202.869084009049
CD14	238.984482322214	94.9136510929457	144.070831229268	-49.1571801363227
CD151	124.118215683241	83.2420758652354	40.876139818006	42.3659360472294
CD163	190.659362131559	173.642357603844	17.0170045277144	156.62535307613
CD164	684.718787496713	456.664758459681	228.054029037032	228.610729422648
CD177	72.8750805656666	51.2558012885569	21.6192792771097	29.6365220114471
CD2	203.383520491239	115.349743075101	88.0337774161381	27.3159656589626
CD22	3.68416061278962	2.90468484449175	0.779475768297877	2.12520907619387
CD226	166.124446645423	77.6235493038337	88.5008973415891	-10.8773480377554
CD244	79.6623237973248	42.7445582998379	36.9177654974869	5.82679280235102
CD247	245.249006567424	152.276519823813	92.9724867436105	59.3040330802025
CD27	958.430202993658	398.153362531607	560.276840462051	-162.123477930444
CD2BP2	640.732493266914	480.89081184278	159.841681424134	321.049130418646
CD300A	220.898404875594	100.227858345477	120.670546530117	-20.4426881846396
CD36	18.274110246658	4.42250048138277	13.8516097652752	-9.42910928389242
CD37	585.347479408322	434.874915128516	150.472564279806	284.402350848709
CD3E	336.081702863243	225.535540383975	110.546162479268	114.989377904707
CD40	787.216508802457	481.776778157732	305.439730644725	176.337047513007
CD40LG	550.905583336381	353.934712779649	196.970870556732	156.963842222917
CD44	46.5433624257151	30.2475216537189	16.2958407719962	13.9516808817227
CD46	826.031767866533	605.218552622936	220.813215243597	384.405337379339
CD47	780.853842037994	297.653830588621	483.200011449373	-185.546180860752
CD48	243.715571173397	148.341432961763	95.3741382116335	52.9672947501296
CD52	85.5055062138481	21.5477980763553	63.9577081374928	-42.4099100611374
CD53	170.668179422716	77.9055132688957	92.7626661538205	-14.8571528849248
CD55	947.853442499971	291.565962883633	656.287479616338	-364.721516732704
CD58	680.758599323119	441.203242344349	239.55535697877	201.64788536558
CD59	121.163517681367	51.5824568834805	69.5810607978863	-17.9986039144058
CD6	10.2544484973439	2.94680795503773	7.30764054230616	-4.36083258726842
CD63	536.745377002137	249.644636917869	287.100740084268	-37.4561031663993
CD68	85.4627661049431	20.554729592512	64.908036512431	-44.353306919919
CD69	366.042128475814	225.715355715021	140.326772760792	85.3885829542289
CD7	169.708710403293	96.2038827614509	73.5048276418425	22.6990551196084
CD74	335.943026482245	154.3476508386	181.595375643645	-27.2477248050453
CD81	227.435601943431	142.698251508885	84.7373504345461	57.9609010743393
CD82	556.695645804802	398.473633156047	158.222012648755	240.251620507292
CD84	18.6629308177347	16.3486021894624	2.31432862827229	14.0342735611901
CD8A	68.1023990612405	35.5590623985419	32.5433366626986	3.01572573584332
CD9	198.363228906867	33.190878638052	165.172350268815	-131.981471630763
CD96	18.5689627384826	3.62561351605669	14.9433492224259	-11.3177357063692
CD99	772.813481880225	375.566582192645	397.24689968758	-21.680317494935
CD99L2	233.952403597972	97.4440674983276	136.508336099645	-39.0642686013169
CD99P1	306.933649240396	229.894113607283	77.0395356331126	152.85457797417
CDA	57.0550983744453	37.7434899368136	19.3116084376317	18.4318814991819
CDC123	416.561752655872	146.759737042114	269.802015613758	-123.042278571643
CDC14A	406.879880104109	322.479891783442	84.3999883206669	238.079903462775
CDC14B	572.225497562067	387.564531451187	184.66096611088	202.903565340308
CDC16	654.843254366769	379.897148140424	274.946106226345	104.951041914079
CDC25B	296.185080214391	82.3353091239561	213.849771090435	-131.514461966479
CDC26	583.777683646345	325.774008091862	258.003675554483	67.7703325373783
CDC27	305.449415450695	117.857795110863	187.591620339832	-69.7338252289692
CDC34	225.634914275523	55.3451029190978	170.289811356425	-114.944708437327
CDC37	506.197286518947	210.013713899512	296.183572619434	-86.1698587199218
CDC42	774.885351382829	503.644157211219	271.241194171609	232.40296303961
CDC42BPA	771.235285866282	564.186234341535	207.049051524747	357.137182816788
CDC42BPB	937.161604049449	758.6566721421	178.504931907348	580.151740234752
CDC42EP3	200.454694014192	137.950865326752	62.5038286874402	75.4470366393113
CDC42SE1	798.181846632388	675.687063932049	122.494782700338	553.192281231711
CDC42SE2	180.714985022538	54.4845487201689	126.230436302369	-71.7458875821999
CDC5L	889.999227377765	524.138971227578	365.860256150187	158.27871507739
CDCA7L	211.143770142572	81.6444519852489	129.499318157323	-47.8548661720742
CDH12P2	142.603692749703	92.4657178533802	50.1379748963227	42.3277429570575
CDH20	11.2912864924378	0.181227596172124	11.1100588962656	-10.9288313000935
CDH6	18.7930446623939	4.95992452593273	13.8331201364612	-8.87319561052848
CDHR1	158.451965151251	81.9026929959213	76.5492721553293	5.35342084059201
CDIP1	557.20644297139	415.030524225492	142.175918745898	272.854605479593
CDIPT	875.498025117659	616.637545366261	258.860479751398	357.777065614862
CDK1	107.129195847407	51.5510588576982	55.5781369897088	-4.02707813201062
CDK10	304.352449745322	66.8214998831067	237.530949862216	-170.709449979109
CDK11A	522.436050566666	399.662332328293	122.773718238373	276.88861408992
CDK11B	858.297588937473	675.12598855875	183.171600378723	491.954388180027
CDK12	842.032589417523	394.412947793507	447.619641624016	-53.2066938305089
CDK14	179.222689523832	162.819560573271	16.4031289505613	146.41643162271
CDK16	427.16284637277	115.64066525171	311.52218112106	-195.881515869349
CDK17	538.853805067026	359.295333954023	179.558471113003	179.736862841021
CDK19	813.131444635551	635.583237290934	177.548207344617	458.035029946317
CDK2	846.107797201762	666.270433124424	179.837364077338	486.433069047086
CDK2AP1	259.309924840039	135.232028826559	124.07789601348	11.1541328130789
CDK2AP2	494.919017580896	57.1864292722211	437.732588308675	-380.546159036454
CDK4	1104.63237393451	482.183734173976	622.448639760529	-140.264905586552
CDK5RAP2	141.381493199764	35.1927879125055	106.188705287258	-70.995917374753
CDK5RAP3	573.007796349078	108.049267823649	464.958528525429	-356.90926070178
CDK7	405.042779165734	308.544708883029	96.4980702827057	212.046638600323
CDK9	958.34273000586	695.795142033904	262.547587971956	433.247554061948
CDKL1	226.321460194178	86.0491647026043	140.272295491573	-54.2231307889691
CDKN1A	425.993938666073	202.87745673092	223.116481935153	-20.2390252042329
CDKN1B	775.595207456145	458.546848392017	317.048359064128	141.498489327889
CDKN2AIP	444.105776423788	344.296072732551	99.8097036912371	244.486369041313
CDKN2B	50.7248043589833	47.8183846613287	2.90641969765463	44.9119649636741
CDKN2C	795.821382520466	428.597065073025	367.224317447441	61.3727476255843
CDKN2D	203.903029574337	120.430871752114	83.472157822223	36.9587139298914
CDKN3	113.626985947978	57.3176617596534	56.3093241883251	1.0083375713283
CDR2	669.007516925728	523.206078512204	145.801438413524	377.40464009868
CDR2L	319.121949866588	264.462735606656	54.6592142599317	209.803521346724
CDS2	1058.98562511325	556.537707804462	502.447917308785	54.0897904956771
CDV3	1168.47489969613	337.042966582074	831.431933114059	-494.388966531985
CDYL	89.0227128073189	4.89205315074676	84.1306596565721	-79.2386065058254
CDYL2	58.0846939718933	13.8958136207168	44.1888803511765	-30.2930667304597
CEACAM21	518.986652144351	399.560617599873	119.426034544478	280.134583055395
CEBPB	234.392583094356	100.661770954494	133.730812139862	-33.0690411853685
CEBPD	204.363109349648	69.7636342381583	134.599475111489	-64.8358408733311
CEL	198.620344667065	122.197276765246	76.4230679018187	45.7742088634276
CELF2	812.002194422962	260.257253939892	551.74494048307	-291.487686543177
CEMP1	57.2143748808231	23.7750882645707	33.4392866162524	-9.66419835168166
CENPB	439.199236632607	258.734485327023	180.464751305584	78.269734021439
CENPBD1P1	16.0829628258637	10.8334533070322	5.2495095188315	5.58394378820071
CENPN	148.049022183185	23.7222049844571	124.326817198728	-100.604612214271
CENPT	690.280921853452	258.688705474465	431.592216378988	-172.903510904523
CENPU	408.165552360816	289.333330258073	118.832222102744	170.501108155329
CENPV	100.826696819178	45.8561005164592	54.970596302719	-9.11449578625982
CEP104	593.479188777751	412.807815712816	180.671373064935	232.136442647882
CEP162	356.079879552518	146.935430479443	209.144449073075	-62.2090185936315
CEP170	770.406027651713	507.425993362409	262.980034289304	244.445959073105
CEP350	409.821133832617	261.958575608153	147.862558224463	114.09601738369
CEP41	484.121120570188	416.326863937721	67.7942566324671	348.532607305254
CEP44	765.25369091938	268.859198321325	496.394492598055	-227.53529427673
CEP57	840.248712944189	492.651305342538	347.597407601651	145.053897740887
CEP57L1	641.794978947682	439.613713226545	202.181265721137	237.432447505407
CEP63	761.122210627088	354.80186085896	406.320349768128	-51.5184889091681
CEP68	666.28728372534	423.430953558804	242.856330166536	180.574623392268
CEP95	587.878284137521	225.461688922048	362.416595215473	-136.954906293424
CERS2	856.170020029999	684.930049417821	171.239970612178	513.690078805643
CERS4	455.609999980287	389.42773739473	66.1822625855569	323.245474809173
CERS5	615.819135559032	477.460326888087	138.358808670944	339.101518217143
CETN2	176.340231762838	109.095671932908	67.24455982993	41.8511121029783
CETP	436.567860267131	88.5558162007863	348.012044066345	-259.456227865558
CFAP161	0.91317101395384	0.365647450966209	0.547523562987631	-0.181876112021421
CFAP45	369.7853374307	120.551239565324	249.234097865376	-128.682858300051
CFAP74	37.2057406124031	12.468919734552	24.7368208778511	-12.2679011432991
CFDP1	179.792204916151	9.56813343185637	170.224071484295	-160.655938052438
CFL1	300.180120148223	175.185159089606	124.994961058617	50.1901980309888
CFLAR	253.853275940356	166.320992325978	87.5322836143779	78.7887087115997
CFP	115.501380461841	72.0182499996846	43.4831304621562	28.5351195375283
CFTR	3.36375494700504	1.33931163752204	2.024443309483	-0.68513167196096
CGGBP1	707.444591525353	421.343580276524	286.101011248829	135.242569027695
CGRRF1	986.890065564278	477.159680328097	509.730385236181	-32.5707049080834
CH17-212P11.4	130.868945803484	108.370510867754	22.49843493573	85.872075932024
CH17-224D4.1	531.157898527272	412.915101254852	118.242797272421	294.672303982431
CH17-224D4.2	157.633301635957	109.140183913403	48.4931177225534	60.6470661908498
CH17-258A22.4	461.280247934323	252.46533651024	208.814911424083	43.6504250861568
CH17-262H11.1	160.169795923183	156.851759761038	3.31803616214583	153.533723598892
CH17-472G23.2	90.453662185717	44.1419759557026	46.3116862300145	-2.1697102743119
CH17-5A7.1	855.631758397346	524.818801574859	330.812956822488	194.005844752371
CH17-60O17.5	164.753997581162	161.262784422838	3.4912131583236	157.771571264515
CH17-60O17.7	504.194583263958	377.069304177044	127.125279086913	249.944025090131
CH507-9B2.3	180.270625489889	64.7918095827322	115.478815907157	-50.6870063244243
CH507-9B2.9	707.941968356014	511.480778269003	196.46119008701	315.019588181993
CHADL	228.581280458145	201.77359992846	26.8076805296849	174.965919398776
CHAMP1	791.704306791783	235.843016278481	555.861290513301	-320.01827423482
CHCHD1	815.559330322104	363.290451853256	452.268878468847	-88.9784266155909
CHCHD10	589.641451158784	221.389370790249	368.252080368534	-146.862709578285
CHCHD2	413.498776393684	80.5280016029013	332.970774790782	-252.442773187881
CHCHD3	776.370563820809	569.631984618544	206.738579202265	362.893405416279
CHCHD7	533.739528635374	225.614051704745	308.125476930629	-82.5114252258834
CHD1L	590.621396236766	462.934600703786	127.68679553298	335.247805170807
CHD2	597.063699648193	372.162567578524	224.901132069669	147.261435508855
CHD3	323.336281590489	164.917920461708	158.418361128781	6.49955933292694
CHD4	331.338645383701	259.788719602117	71.5499257815842	188.238793820532
CHD9	165.199127277567	111.879082457481	53.3200448200856	58.5590376373955
CHEK2	211.175461884497	73.6753449480336	137.500116936464	-63.82477198843
CHERP	814.223777312881	400.313711578498	413.910065734383	-13.5963541558849
CHFR	901.01475516008	642.553565877816	258.461189282264	384.092376595552
CHI3L2	174.224848558991	106.861714671625	67.3631338873664	39.4985807842583
CHIC2	779.92958156257	203.399403542724	576.530178019845	-373.130774477121
CHID1	368.162098898661	208.921864930321	159.24023396834	49.6816309619804
CHKB	480.982519718761	266.209792549551	214.77272716921	51.4370653803413
CHMP1A	623.468763477958	498.609981694799	124.858781783158	373.751199911641
CHMP1B	457.486065934791	375.298224108942	82.1878418258487	293.110382283093
CHMP2A	558.78490620895	76.4271422162213	482.357763992729	-405.930621776508
CHMP2B	597.195947001496	107.429416137819	489.766530863676	-382.337114725857
CHMP3	647.398239319356	424.294616741632	223.103622577724	201.190994163908
CHMP4A	494.860152519956	262.065196075737	232.794956444219	29.2702396315175
CHMP4B	786.471222116803	330.614121889056	455.857100227747	-125.242978338691
CHMP4BP1	296.633025362947	36.8660719427759	259.766953420171	-222.900881477395
CHMP5	594.924212207878	478.619867676077	116.304344531801	362.315523144276
CHMP6	508.242547752702	268.083966372267	240.158581380435	27.9253849918315
CHP1	449.806532900192	183.581869793952	266.22466310624	-82.6427933122885
CHPF2	752.823117221629	609.7566822952	143.066434926429	466.690247368771
CHPT1	70.3712822292198	58.3700383922878	12.001243836932	46.3687945553557
CHRAC1	421.650039630334	177.609015237111	244.041024393223	-66.4320091561127
CHRNA2	17.316589859266	9.86668909012167	7.44990076914432	2.41678832097735
CHRNB1	23.0141694724639	12.619889309455	10.3942801630089	2.22560914644611
CHST12	734.117682120957	514.850567390738	219.267114730219	295.58345266052
CHST13	94.7797082323608	43.7608503123747	51.0188579199861	-7.25800760761143
CHST2	122.758742354957	35.8126779828908	86.9460643720666	-51.1333863891758
CHST8	412.273803889172	236.778279911007	175.495523978165	61.2827559328423
CHSY1	12.7831094544587	4.51668315915318	8.26642629530551	-3.74974313615233
CHTF8	681.888536202551	76.6594117154424	605.229124487108	-528.569712771666
CHTOP	1071.14294027722	519.67955983935	551.46338043787	-31.7838205985204
CHURC1	386.210086061422	341.050627648711	45.1594584127115	295.891169235999
CIAPIN1	267.345241756019	148.710880576259	118.63436117976	30.0765193964985
CIB1	577.859797282894	328.617477944473	249.242319338421	79.375158606052
CIC	872.775928632874	694.263581650411	178.512346982463	515.751234667948
CIDEB	220.146190615677	174.886747390081	45.2594432255964	129.627304164484
CIDECP	503.304489195292	285.843350848222	217.461138347071	68.382212501151
CIR1	686.779082671384	391.876519753269	294.902562918115	96.9739568351545
CIRBP	494.744239217287	320.874315422307	173.86992379498	147.004391627328
CISD2	591.996364422626	432.798566403409	159.197798019217	273.600768384192
CISH	452.379183427224	347.49189038649	104.887293040735	242.604597345755
CITED2	525.581197132155	382.674558454109	142.906638678046	239.767919776063
CIZ1	159.979254922468	35.2474699516493	124.731784970818	-89.4843150191691
CKAP5	727.262532848789	590.439495610423	136.823037238366	453.616458372056
CKB	447.357527678143	243.270974034305	204.086553643838	39.1844203904668
CKLF	256.816306349908	158.449889127253	98.366417222655	60.0834719045984
CKLF-CMTM1	213.454909615789	88.118245951953	125.336663663836	-37.218417711883
CKS1B	187.318288223009	55.5945286639961	131.723759559013	-76.1292308950167
CKS2	323.276596387464	23.5047464529846	299.77184993448	-276.267103481495
CLASRP	674.214991748442	224.321252326315	449.893739422127	-225.572487095812
CLCN3	749.20704431281	617.421133128894	131.785911183916	485.635221944979
CLCN4	268.77965034509	154.356965150486	114.422685194604	39.9342799558815
CLCN7	493.992192219407	357.292433187344	136.699759032063	220.592674155281
CLDN15	620.496844686176	520.797924337585	99.698920348592	421.099003988993
CLDN5	89.1394471517911	59.439301990164	29.7001451616272	29.7391568285368
CLDND1	597.395741198456	236.758608062905	360.637133135551	-123.878525072646
CLDND2	434.842445362598	241.018763498753	193.823681863845	47.1950816349086
CLEC11A	251.724977949026	132.932728142631	118.792249806395	14.1404783362364
CLEC12A	517.97929313009	435.073648929768	82.9056442003216	352.168004729446
CLEC16A	375.248294083467	246.24152735459	129.006766728877	117.234760625712
CLEC1B	842.584192109029	538.57250580506	304.011686303969	234.560819501091
CLEC2B	329.527899255137	162.118420645501	167.409478609635	-5.29105796413398
CLEC2D	119.037010709662	69.7206368199639	49.3163738896985	20.4042629302654
CLEC2L	48.3847237639271	29.3994912344509	18.9852325294762	10.4142587049747
CLEC4E	211.222258909694	93.2289958291374	117.993263080556	-24.7642672514191
CLEC7A	123.109761656702	58.3309859150562	64.778775741646	-6.44778982658983
CLHC1	705.728386932871	452.289395213029	253.438991719842	198.850403493188
CLIC1	1092.09360038736	357.967604837263	734.125995550093	-376.158390712829
CLIC3	125.892731302781	26.7095821125828	99.183149190198	-72.4735670776152
CLIC4	396.023150712569	318.850937765341	77.1722129472283	241.678724818113
CLINT1	495.253877187282	341.326752194649	153.927124992633	187.399627202016
CLIP1	99.3046662125823	96.4676972928389	2.8369689197434	93.6307283730955
CLIP2	645.351669011802	402.009987473777	243.341681538025	158.668305935753
CLK1	774.840809763208	446.073116369706	328.767693393502	117.305422976204
CLK2	597.407178990561	332.776698741609	264.630480248953	68.1462184926562
CLK3	921.488415212317	320.824765583922	600.663649628395	-279.838884044473
CLK4	726.066130432937	458.523789525016	267.542340907921	190.981448617095
CLMN	7.33287397342738	4.0414267390392	3.29144723438818	0.749979504651019
CLN3	412.495609547948	97.9130590075407	314.582550540407	-216.669491532867
CLN6	243.67541343379	131.476971994437	112.198441439353	19.2785305550843
CLN8	239.467631196324	161.370288579534	78.0973426167895	83.2729459627446
CLNS1A	753.625757565275	231.958259138999	521.667498426276	-289.709239287277
CLPP	503.652962907826	118.617685407228	385.035277500598	-266.417592093371
CLPTM1	641.472891378582	401.113369993478	240.359521385105	160.753848608373
CLPTM1L	726.765220164867	179.337198289112	547.428021875755	-368.090823586644
CLTA	349.879427436113	129.27035727753	220.609070158582	-91.3387128810519
CLTB	675.404719242237	171.011095639262	504.393623602975	-333.382527963713
CLTC	577.583788137999	94.5132814032622	483.070506734737	-388.557225331474
CLU	268.014405730921	160.592539405421	107.4218663255	53.1706730799213
CLUAP1	616.327617763944	210.093804039127	406.233813724817	-196.14000968569
CMAHP	23.1066301721851	15.1659315960404	7.94069857614463	7.22523301989581
CMAS	994.686280714198	489.58629020829	505.099990505907	-15.5137002976174
CMBL	216.25790251647	130.542998939753	85.7149035767161	44.8280953630374
CMC1	185.762866679243	65.8232622113224	119.939604467921	-54.1163422565985
CMC2	458.269655142346	239.189112119098	219.080543023248	20.1085690958504
CMIP	998.647709778456	601.462982391695	397.184727386762	204.278255004933
CMPK1	353.210195836942	269.969024183764	83.2411716531779	186.727852530586
CMPK2	764.067461564425	203.678858600572	560.388602963853	-356.709744363281
CMTM1	31.8785444471426	15.071663366567	16.8068810805756	-1.73521771400866
CMTM2	70.0278886955001	51.9631979544342	18.0646907410659	33.8985072133683
CMTM3	104.953016246953	21.8593310550664	83.093685191887	-61.2343541368206
CMTM4	313.359356880094	134.304979587195	179.054377292899	-44.749397705704
CMTM5	889.020772623688	615.67753133127	273.343241292418	342.334290038851
CMTM6	602.714812842798	392.039712763548	210.67510007925	181.364612684298
CMTM7	174.818327741508	51.5335602779561	123.284767463552	-71.7512071855957
CNBP	263.641776644806	139.952094927625	123.689681717181	16.2624132104444
CNDP2	683.178208035383	555.645250392567	127.532957642817	428.11229274975
CNEP1R1	78.207394119266	7.94016006464277	70.2672340546232	-62.3270739899805
CNIH3	149.052665252144	94.1760852443646	54.8765800077794	39.2995052365852
CNIH4	189.405329720112	85.4106064483216	103.994723271791	-18.5841168234693
CNKSR3	539.006909123262	432.393567672006	106.613341451256	325.78022622075
CNN1	50.1093375090345	6.28464680450229	43.8246907045322	-37.5400439000299
CNN2	246.269298716664	142.579553933224	103.68974478344	38.8898091497836
CNNM2	778.07564023969	426.757719202779	351.317921036911	75.4397981658681
CNOT1	827.602104190911	544.601287150801	283.00081704011	261.600470110691
CNOT10	570.525773964074	159.711454543443	410.814319420631	-251.102864877188
CNOT11	554.70225343005	407.358605014113	147.343648415937	260.014956598177
CNOT2	301.241135381254	225.42816386726	75.8129715139947	149.615192353265
CNOT3	952.059846250816	281.685188413984	670.374657836832	-388.689469422848
CNOT4	941.192623660304	499.374654742199	441.817968918105	57.5566858240937
CNOT7	622.677479427812	186.848675948308	435.828803479504	-248.980127531195
CNOT8	915.052580012	458.893556770017	456.159023241983	2.73453352803392
CNP	963.354028868847	289.99042247917	673.363606389677	-383.373183910508
CNPPD1	800.178082591579	442.049208089352	358.128874502226	83.9203335871259
CNPY2	490.140731353392	377.585471328239	112.555260025153	265.030211303087
CNPY3	355.24871394007	179.707938952449	175.540774987621	4.16716396482741
CNST	815.822541923161	504.795470879948	311.027071043213	193.768399836736
CNTROB	686.362445238172	484.768937319054	201.593507919118	283.175429399935
COA1	6.96765870314501	0.30357112511966	6.66408757802535	-6.36051645290569
COA3	331.451022344754	168.953928248667	162.497094096087	6.45683415257986
COA5	459.792162934296	266.510952183838	193.281210750458	73.2297414333792
COASY	392.621029449986	93.5307681536339	299.090261296352	-205.559493142718
COG3	312.017549673343	235.940160190117	76.0773894832266	159.86277070689
COG4	556.90372229506	327.507716889858	229.396005405202	98.1117114846555
COL10A1	16.3726334306914	4.5180679664663	11.8545654642251	-7.33649749775876
COL4A3BP	147.303629220169	83.2217713776239	64.0818578425449	19.139913535079
COL6A3	50.6745912755506	30.2042430415263	20.4703482340244	9.73389480750194
COMMD3	684.637455063845	262.038271520119	422.599183543727	-160.560912023608
COMMD4	208.927594610212	101.901012584569	107.026582025643	-5.12556944107345
COMMD5	695.331157404128	584.761895753299	110.569261650829	474.19263410247
COMMD6	404.421111847048	230.417046242297	174.004065604751	56.4129806375456
COMMD7	691.872493914558	252.219499282428	439.65299463213	-187.433495349701
COMMD9	159.217323750544	76.2987271245626	82.9185966259817	-6.61986950141912
COMT	141.770329468237	94.9669737461078	46.8033557221291	48.1636180239787
COMTD1	382.362125276459	234.377398009465	147.984727266994	86.3926707424704
COPA	334.57623509774	252.038828025367	82.5374070723722	169.501420952995
COPB1	889.903246867088	312.98160832153	576.921638545559	-263.940030224029
COPB2	1038.80908432441	752.994973056222	285.814111268188	467.180861788034
COPE	520.936873916981	211.513801161154	309.423072755827	-97.9092715946734
COPG1	979.4449512162	709.889751913425	269.555199302774	440.334552610651
COPG2	252.174727751123	236.444087733354	15.7306400177684	220.713447715586
COPS2	824.61299005205	520.344948555708	304.268041496342	216.076907059366
COPS3	523.553440521991	326.184489547599	197.368950974392	128.815538573207
COPS4	1038.62136694885	396.414630367738	642.206736581109	-245.79210621337
COPS5	1045.94306073405	372.83801442908	673.105046304969	-300.26703187589
COPS6	885.243128093917	363.539486513615	521.703641580302	-158.164155066686
COPS7A	235.808223429591	155.490955137212	80.3172682923787	75.1736868448331
COPS7B	990.041484209049	617.049511660046	372.991972549003	244.057539111042
COPS8	339.495126519795	234.405200310658	105.089926209137	129.315274101521
COPS9	181.46612002629	114.94831813563	66.5178018906596	48.4305162449706
COPZ1	755.074290212784	453.310478826092	301.763811386692	151.5466674394
COPZ2	114.622968425499	72.6973142658302	41.925654159669	30.7716601061612
COQ10B	926.066885842999	537.936053711552	388.130832131447	149.805221580105
COQ2	46.4427860755498	26.9965346980097	19.4462513775402	7.5502833204695
COQ4	231.212184461997	99.9535859754873	131.258598486509	-31.3050125110221
COQ8A	695.355135948343	491.566649437871	203.788486510471	287.7781629274
COQ8B	283.860763532277	129.826364120321	154.034399411956	-24.2080352916346
COQ9	185.464540442619	116.597207080592	68.8673333620274	47.7298737185645
CORO1A	323.966934160163	124.629678903542	199.337255256621	-74.7075763530796
CORO1B	737.598981902604	477.161893250998	260.437088651606	216.724804599392
CORO1C	825.336177157286	691.011921027544	134.324256129743	556.687664897801
CORO7	450.459666152434	71.6170159999141	378.84265015252	-307.225634152606
COTL1	428.333681744146	138.756764263456	289.576917480691	-150.820153217235
COX11	540.154605255354	386.513971784323	153.640633471031	232.873338313291
COX14	406.183443291771	258.693752764846	147.489690526925	111.204062237921
COX17	220.387349203403	125.060092523453	95.3272566799505	29.7328358435021
COX19	340.448836468287	184.77766084345	155.671175624838	29.106485218612
COX20	356.123193876601	181.952744605599	174.170449271002	7.78229533459734
COX4I1	449.439269324007	84.6073765972328	364.831892726774	-280.224516129541
COX5A	633.556787765972	331.497536807935	302.059250958038	29.4382858498971
COX5B	600.613343396404	298.673116791181	301.940226605223	-3.26710981404142
COX6A1	591.72742500314	67.9131574808629	523.814267522277	-455.901110041414
COX6B1	153.594471484928	58.2159066117091	95.378564873219	-37.1626582615099
COX6C	487.805076867955	147.318239795338	340.486837072617	-193.168597277279
COX7A2	453.428907663061	62.7796790796655	390.649228583396	-327.86954950373
COX7A2L	513.889200056219	434.178950427928	79.7102496282905	354.468700799638
COX7A2P1	22.1666906898993	11.7134574324745	10.4532332574248	1.26022417504968
COX7B	581.726126974357	351.937905970823	229.788221003534	122.149684967289
COX7C	364.191538919578	160.691320190994	203.500218728584	-42.8088985375892
COX8A	586.423146424324	176.687546648911	409.735599775413	-233.048053126502
CPAMD8	122.431785146252	57.3892252880771	65.0425598581749	-7.6533345700978
CPEB2	448.94770272116	31.1077434142274	417.839959306932	-386.732215892705
CPEB4	483.453258286685	359.935814928589	123.517443358096	236.418371570494
CPED1	233.550928945502	17.9790022381545	215.571926707348	-197.592924469193
CPM	511.07464337601	258.539147945911	252.535495430099	6.00365251581206
CPNE1	675.245465819024	219.930023828821	455.315441990203	-235.385418161382
CPNE2	769.465837606808	412.903448010296	356.562389596511	56.341058413785
CPNE3	189.12488863907	83.7173662064294	105.40752243264	-21.6901562262108
CPNE5	108.296458321945	43.5679343822418	64.7285239397035	-21.1605895574617
CPQ	360.189236734671	214.778640234094	145.410596500577	69.368043733517
CPSF1	198.915320034745	38.7525967439054	160.16272329084	-121.410126546934
CPSF2	890.73057850449	683.322724699791	207.407853804698	475.914870895093
CPSF3L	441.010968113974	259.089443561506	181.921524552468	77.1679190090379
CPSF6	174.508632894023	6.25381441367917	168.254818480344	-162.001004066665
CPSF7	936.138038097474	555.602965391526	380.535072705947	175.067892685579
CPT1A	264.649302180401	70.6846698679314	193.96463231247	-123.279962444538
CPTP	855.075100585732	578.174424677478	276.900675908255	301.273748769223
CR1L	0.772422157176941	0.289801973070392	0.482620184106549	-0.192818211036157
CRADD	383.772110508956	45.8594109107633	337.912699598193	-292.053288687429
CRAT	416.500855352151	74.5017317189705	341.999123633181	-267.49739191421
CRBN	708.514682611418	405.843140336694	302.671542274724	103.17159806197
CREB1	775.906310042301	350.811725382949	425.094584659351	-74.2828592764023
CREB3	1072.8755013936	663.990647305134	408.884854088469	255.105793216665
CREB3L2	392.527208769307	242.180595956257	150.34661281305	91.8339831432073
CREBBP	198.388774445255	81.9590826370366	116.429691808219	-34.4706091711822
CREBL2	231.302710936484	169.734896209614	61.5678147268704	108.167081482743
CREBRF	721.466120836798	467.076700408576	254.389420428221	212.687279980355
CREBZF	554.453331423417	268.86021900324	285.593112420177	-16.7328934169374
CREG1	985.404585794162	551.840440550284	433.564145243878	118.276295306406
CRELD1	151.283004458271	97.709825809849	53.573178648422	44.136647161427
CRELD2	389.670061559251	113.341597888074	276.328463671176	-162.986865783102
CREM	282.504381554478	131.729260439144	150.775121115334	-19.0458606761899
CRIP1	230.372581075765	134.807462249878	95.565118825887	39.2423434239908
CRIPT	181.741862834417	114.823605319117	66.9182575153004	47.9053478038162
CRKL	870.905367848201	659.248314250732	211.657053597469	447.591260653263
CRLF3	675.914771462854	412.832023947125	263.082747515729	149.749276431396
CRLS1	389.941253816941	162.20267738917	227.738576427771	-65.535899038601
CRNKL1	777.740407123296	442.439085506335	335.301321616962	107.137763889373
CRTAP	860.633242872775	572.570309874473	288.062932998302	284.507376876171
CRTC2	1066.79775388417	554.083964096878	512.713789787293	41.3701743095849
CRY1	933.116902590431	457.723744864807	475.393157725623	-17.6694128608162
CRYBB2P1	261.508299584566	102.649764760285	158.858534824281	-56.2087700639956
CRYL1	41.7261884566048	19.8941541462739	21.8320343103309	-1.93788016405706
CRYM	153.201993676412	40.7456714438032	112.456322232609	-71.7106507888053
CRYZL1	724.4620790771	558.660444611311	165.80163446579	392.858810145521
CS	821.092278393653	640.760177564097	180.332100829555	460.428076734542
CSDE1	569.339914647114	325.014385269775	244.325529377338	80.688855892437
CSE1L	614.887039452615	285.916340408653	328.970699043962	-43.0543586353091
CSF1	499.672037597302	390.387142149817	109.284895447486	281.102246702331
CSF3R	173.411810446938	98.8282653507518	74.5835450961865	24.2447202545652
CSGALNACT2	462.288563496333	255.34109140509	206.947472091243	48.3936193138466
CSK	1078.24354722984	784.229367703275	294.01417952656	490.215188176715
CSNK1A1	934.74748456726	704.569118460116	230.178366107143	474.390752352973
CSNK1D	918.866851574065	652.252264188612	266.614587385453	385.637676803158
CSNK1G2	836.371311149568	579.966631047513	256.404680102055	323.561950945458
CSNK2A2	970.734534020848	728.003164881715	242.731369139133	485.271795742581
CSNK2B	540.458855156581	300.590191406696	239.868663749885	60.7215276568114
CSRNP1	585.07282408822	419.020082025515	166.052742062706	252.967339962809
CSRNP2	710.012399461716	541.596992330318	168.415407131398	373.18158519892
CSRP1	109.390298163857	28.5962334833727	80.7940646804847	-52.197831197112
CST3	488.408802547657	136.329972907497	352.078829640161	-215.748856732664
CST7	0.582323332378956	0.0406995265447929	0.541623805834163	-0.50092427928937
CSTB	43.951490705118	11.4646730401356	32.4868176649824	-21.0221446248468
CSTF3	250.702261640777	115.648449841109	135.053811799669	-19.4053619585598
CTB-102L5.4	8.74825278201662	4.1180535335956	4.63019924842102	-0.512145714825424
CTB-119C2.1	718.77142183977	462.961697579804	255.809724259966	207.151973319838
CTB-50L17.10	526.848580017874	49.0620997896582	477.786480228216	-428.724380438558
CTBP1	901.516793406171	731.119880324954	170.396913081217	560.722967243738
CTBP2	803.475693987458	305.884839351001	497.590854636457	-191.706015285456
CTBS	548.105247137945	302.275358364529	245.829888773416	56.4454695911122
CTC-359D24.3	214.295868302265	53.7104942470797	160.585374055185	-106.874879808105
CTC-429P9.4	1.69247064882239	1.42012318882638	0.272347459996017	1.14777572883036
CTC-435M10.3	20.2465107725254	13.040526807405	7.20598396512048	5.83454284228448
CTC-507E2.2	27.1530136247075	11.5116836783177	15.6413299463899	-4.12964626807223
CTCF	656.127962997279	338.245293715093	317.882669282186	20.3626244329075
CTD-2192J16.22	41.9302561606836	15.5637226034803	26.3665335572034	-10.8028109537231
CTD-2319I12.10	31.3301172462888	2.6620160613278	28.668101184961	-26.0060851236332
CTD-2514C3.1	83.8640647707948	58.6309274158543	25.2331373549405	33.3977900609139
CTD-2545G14.7	321.272033315208	154.854534883554	166.417498431654	-11.5629635480995
CTD-3092A11.1	590.319718735402	393.083312207948	197.236406527454	195.846905680495
CTD-3092A11.3	588.537894419828	271.045031709239	317.492862710589	-46.4478310013498
CTD-3214H19.16	9.68950781577417	4.19877010132936	5.49073771444481	-1.29196761311545
CTDNEP1	709.2375005647	406.488547878908	302.748952685792	103.739595193116
CTDSP1	746.136300115385	322.168061963407	423.968238151978	-101.800176188571
CTDSP2	998.082776421552	559.932016863164	438.150759558388	121.781257304776
CTDSPL	531.539039371438	120.900497745988	410.638541625451	-289.738043879463
CTIF	463.88311389314	73.850140785273	390.032973107867	-316.182832322594
CTNNA1	540.188150218542	372.834048736495	167.354101482047	205.479947254448
CTNNAL1	704.00807972947	315.957552426986	388.050527302484	-72.0929748754976
CTNNB1	945.863009907759	747.575142486873	198.287867420886	549.287275065987
CTNNBIP1	169.01814391367	107.339178945734	61.6789649679359	45.660213977798
CTNNBL1	183.108357812246	118.723295347197	64.3850624650485	54.3382328821486
CTNS	470.78113936192	156.89530093083	313.88583843109	-156.99053750026
CTR9	550.440241620084	498.12222430591	52.318017314174	445.804206991736
CTSA	677.811012205927	143.300526135708	534.510486070219	-391.209959934511
CTSB	63.9678510188407	7.05243579638475	56.9154152224559	-49.8629794260712
CTSC	240.687609124886	71.158257685927	169.529351438959	-98.3710937530319
CTSD	480.387088356071	149.794423526716	330.592664829355	-180.79824130264
CTSH	30.2883168327548	12.2394820453764	18.0488347873784	-5.80935274200205
CTSS	38.8390924439664	20.5490409677033	18.2900514762631	2.25898949144027
CTSW	102.456998470055	78.7293867248655	23.7276117451896	55.0017749796759
CTSZ	295.746956624334	133.023747624185	162.723209000149	-29.6994613759638
CTTN	750.451408495731	491.245684700368	259.205723795363	232.039960905004
CUEDC2	532.467917390905	337.091288688226	195.376628702679	141.714659985547
CUL1	287.30325659518	227.688956170894	59.6143004242864	168.074655746607
CUL3	886.976020688402	333.621049513986	553.354971174415	-219.733921660429
CUL4A	475.868978117864	244.833663203851	231.035314914013	13.7983482898376
CUL4B	942.298334780875	529.787023089769	412.511311691107	117.275711398662
CUL5	36.8450808968298	18.6392036230617	18.2058772737681	0.433326349293623
CUL9	243.4346155282	94.7174002585095	148.717215269691	-53.9998150111812
CUTA	455.457644069529	302.303497627494	153.154146442035	149.149351185459
CUX1	594.451757225821	181.132602736587	413.319154489234	-232.186551752647
CWC15	718.332334932877	23.9774341277584	694.354900805118	-670.37746667736
CX3CR1	336.374031229805	105.314630565981	231.059400663823	-125.744770097842
CXCL16	9.29886109657954	3.34322793520315	5.9556331613764	-2.61240522617325
CXCL3	857.294934791142	439.23000600173	418.064928789412	21.1650772123187
CXCL5	60.8576291196099	3.62225697778361	57.2353721418262	-53.6131151640426
CXCL8	186.076939028457	41.3797566772125	144.697182351244	-103.317425674032
CXCR1	178.704980192448	66.9934911281468	111.711489064301	-44.7179979361543
CXCR2	222.328976888276	74.2705731791939	148.058403709083	-73.7878305298887
CXCR2P1	106.453544759229	90.1120645362815	16.3414802229478	73.7705843133337
CXCR4	84.5293417515582	35.5422958265226	48.9870459250356	-13.4447500985131
CXorf40A	806.339386048071	303.27656308474	503.062822963331	-199.786259878591
CXorf40B	704.384120524728	435.334221998387	269.049898526341	166.284323472046
CXorf65	41.6411486144209	25.5980662644447	16.0430823499762	9.55498391446856
CXXC1	455.56426480785	346.975855530421	108.588409277429	238.387446252992
CYB561A3	375.591555292634	136.99591314321	238.595642149423	-101.599729006213
CYB5B	292.245654632978	64.454517571095	227.791137061883	-163.336619490788
CYB5D2	144.174615662481	72.0329447339812	72.1416709284996	-0.108726194518425
CYB5R1	666.262530192979	195.141729278708	471.120800914272	-275.979071635564
CYB5R3	181.034546955897	102.452047098654	78.5824998572434	23.8695472414105
CYB5R4	865.105217390666	435.979482748613	429.125734642052	6.85374810656117
CYBA	248.176616352933	132.307820783555	115.868795569378	16.4390252141771
CYBB	251.164110335801	214.029716348865	37.1343939869364	176.895322361928
CYC1	579.908057058196	353.212319136943	226.695737921253	126.51658121569
CYCS	6.82392544197693	3.52139384190557	3.30253160007136	0.218862241834207
CYFIP1	613.531287603525	545.947303610707	67.5839839928179	478.363319617889
CYFIP2	162.948832337653	61.0524834581815	101.896348879472	-40.8438654212901
CYHR1	829.949741695015	664.898665155355	165.05107653966	499.847588615696
CYLD	767.987091104436	626.492531220841	141.494559883595	484.997971337247
CYP17A1-AS1	96.5850292380668	15.6114370206604	80.9735922174064	-65.3621551967459
CYS1	147.315397801971	23.9489455378616	123.366452264109	-99.4175067262474
CYSTM1	98.8657420809811	22.5208520024293	76.3448900785518	-53.8240380761225
CYTH1	246.429731564306	139.073267114189	107.356464450117	31.7168026640717
CYTH2	1063.70329412768	791.205223447919	272.498070679762	518.707152768156
CYTH4	232.941318311983	142.173152354374	90.7681659576092	51.4049863967649
CYTIP	204.811941120226	133.988470950219	70.8234701700066	63.1650007802124
CYTL1	33.1775394660761	18.5551474487379	14.6223920173382	3.93275543139971
DAAM1	894.935404620676	441.607921475051	453.327483145624	-11.7195616705731
DAB2	1000.18224100025	433.522891993496	566.659349006749	-133.136457013253
DAD1	381.85493223142	178.934077078989	202.920855152431	-23.9867780734412
DADB-110M10.7	133.108707540204	117.363640067305	15.7450674728987	101.618572594407
DAG1	834.340965545131	568.367934820402	265.973030724729	302.394904095673
DALRD3	684.973136432804	481.311967551498	203.661168881305	277.650798670193
DAMA-236L13.19	7.47266909387831	1.95564071170896	5.51702838216935	-3.56138767046039
DAP	578.248663809479	345.12346301679	233.125200792689	111.998262224101
DAP3	609.44309283749	344.61664291636	264.82644992113	79.7901929952305
DAPK2	385.650979168491	336.316877952225	49.3341012162662	286.982776735959
DAPK3	620.936975324799	143.568526931844	477.368448392955	-333.799921461111
DAPP1	126.676883000285	109.637152244609	17.0397307556763	92.5974214889327
DARS	806.935041562182	298.029812782783	508.905228779399	-210.875415996617
DAXX	1206.80565970789	702.431437133805	504.374222574084	198.057214559721
DAZAP1	1062.17383009605	650.99835158023	411.175478515823	239.822873064407
DAZAP2	204.453184218174	150.578629994821	53.874554223353	96.7040757714684
DBI	275.879123000103	107.734480774774	168.144642225329	-60.4101614505555
DBN1	472.707356499297	333.171504344131	139.535852155167	193.635652188964
DBNL	519.488891010657	190.096142624395	329.392748386262	-139.296605761867
DCAF11	821.728699343286	668.17761380093	153.551085542356	514.626528258574
DCAF12	517.926244515428	312.843402030091	205.082842485337	107.760559544754
DCAF15	1035.58021065495	510.735297661219	524.84491299373	-14.1096153325116
DCAF16	196.740826273761	74.4140999368565	122.326726336905	-47.9126264000481
DCAF5	731.679176874818	454.767977106264	276.911199768553	177.856777337711
DCAF6	1135.8463537042	736.496145649007	399.350208055194	337.145937593813
DCAF7	801.704678588661	272.017415615135	529.687262973526	-257.669847358391
DCAF8	763.028927116888	162.190677211598	600.83824990529	-438.647572693691
DCAKD	584.77244050112	401.700711921007	183.071728580113	218.628983340894
DCK	314.520238082135	259.453036029653	55.0672020524818	204.385833977171
DCLRE1A	25.2570321666886	8.20021688418703	17.0568152825015	-8.85659839831451
DCP2	568.684899578744	23.5883752028682	545.096524375876	-521.508149173008
DCTD	334.404698958162	242.81490852847	91.5897904296919	151.225118098778
DCTN1	256.37770134328	114.60000974866	141.77769159462	-27.1776818459599
DCTN2	1038.78129803134	355.263932539704	683.517365491636	-328.253432951933
DCTN3	356.692469748061	142.01545194651	214.677017801551	-72.6615658550409
DCTN4	273.849902761829	77.0516779327001	196.798224829129	-119.746546896429
DCTN5	42.3664086899655	8.17091282706764	34.1954958628979	-26.0245830358303
DCTN6	997.325887469534	585.39083587417	411.935051595364	173.455784278805
DCUN1D1	828.937583298592	352.507161562696	476.430421735896	-123.923260173199
DCUN1D4	549.623499789929	411.909420590219	137.71407919971	274.195341390509
DCUN1D5	765.193043304013	289.663842367201	475.529200936812	-185.865358569611
DCXR	363.699438033196	13.8417022559312	349.857735777265	-336.016033521334
DDA1	653.450720126785	431.977907713115	221.472812413671	210.505095299444
DDAH2	675.677121465768	316.388645835532	359.288475630236	-42.899829794704
DDB1	773.524712959792	478.808148252299	294.716564707492	184.091583544807
DDB2	725.453429259933	493.841854857443	231.611574402491	262.230280454952
DDHD2	373.033991710918	140.572512701961	232.461479008957	-91.8889663069959
DDI2	593.771174788166	450.837690521054	142.933484267112	307.904206253942
DDIT3	720.162515806189	261.868936212723	458.293579593466	-196.424643380743
DDIT4	235.799793379702	146.460720930962	89.3390724487399	57.1216484822218
DDOST	314.9668662048	92.8359234542863	222.130942750514	-129.295019296227
DDRGK1	866.726165978593	332.552072875388	534.174093103205	-201.622020227817
DDT	370.898989759471	209.40801345923	161.49097630024	47.9170371589901
DDX11	1.64388117875679	0.0977902663184844	1.5460909124383	-1.44830064611982
DDX11L1	120.312107811824	9.28821716239845	111.023890649426	-101.735673487027
DDX11L10	6.14778320913094	2.96951459015504	3.1782686189759	-0.208754028820863
DDX11L16	80.7166509133376	6.5838736296574	74.1327772836802	-67.5489036540228
DDX11L2	9.21054384313734	7.13800185971352	2.07254198342382	5.0654598762897
DDX11L9	4.95284310274988	1.26499216892714	3.68785093382274	-2.4228587648956
DDX17	852.551955576414	664.296159711989	188.255795864424	476.040363847565
DDX20	713.0290489599	476.141316217958	236.887732741942	239.253583476016
DDX23	1003.64194088955	745.930871308136	257.711069581418	488.219801726718
DDX24	712.765742579784	358.06860134372	354.697141236064	3.37146010765582
DDX39A	797.156100176195	432.025200259034	365.130899917161	66.8943003418734
DDX39B	368.863660310241	167.810933110223	201.052727200018	-33.2417940897947
DDX3X	327.126674719475	93.8459568034271	233.280717916048	-139.434761112621
DDX3Y	482.064708096259	259.608640345396	222.456067750863	37.1525725945331
DDX41	241.379747405345	39.5591280245028	201.820619380842	-162.261491356339
DDX42	1095.34745701682	447.358251681363	647.989205335462	-200.630953654098
DDX49	315.381797881732	10.1973993506807	305.184398531052	-294.986999180371
DDX5	430.980630205113	90.8791862005413	340.101444004572	-249.22225780403
DDX51	8.28031580145082	5.56381134890156	2.71650445254925	2.84730689635231
DDX52	633.253502358569	249.91721869227	383.336283666299	-133.419064974028
DDX56	175.343738659139	62.7812034773397	112.562535181799	-49.7813317044593
DDX59	830.06889025906	316.780365394138	513.288524864922	-196.508159470785
DDX6	950.038793643125	595.485579717683	354.553213925442	240.932365792241
DDX60	630.275800369118	453.370658301785	176.905142067333	276.465516234452
DDX60L	621.817580544423	372.763046097853	249.05453444657	123.708511651284
DEAF1	109.109126071809	25.4071227901903	83.7020032816191	-58.2948804914288
DECR1	572.647471236659	175.69544905682	396.952022179839	-221.256573123019
DEDD	919.82443517018	343.352730933992	576.471704236187	-233.118973302195
DEDD2	641.938748781905	386.574785490997	255.363963290908	131.210822200088
DEF6	278.91134534905	161.239462482217	117.671882866833	43.567579615384
DEFA1	12.4839368386252	10.1755811581213	2.3083556805039	7.86722547761737
DEFA1B	9.68648906297333	4.2488936911325	5.43759537184083	-1.18870168070833
DEFA3	15.6327923304206	10.5503058379447	5.08248649247595	5.46781934546873
DEFA4	14.0763141843161	10.2499029242489	3.82641126006722	6.42349166418166
DEK	458.686221066861	354.159279104839	104.526941962023	249.632337142816
DENND1C	242.394683318392	156.184246940077	86.2104363783146	69.9738105617626
DENND2C	721.172856945405	346.85682521676	374.316031728645	-27.4592065118856
DENND2D	347.63245690394	72.7936399799278	274.838816924012	-202.045176944084
DENND3	1095.04223774247	375.983286330663	719.058951411809	-343.075665081146
DENND4A	793.660430453666	399.251446916296	394.40898353737	4.84246337892591
DENND4B	271.529038084268	135.550932846846	135.978105237422	-0.42717239057572
DENND4C	890.068362263844	417.865206768682	472.203155495162	-54.3379487264802
DENND5A	441.510637855705	258.445062782531	183.065575073173	75.3794877093578
DENND6B	61.7319413159489	36.6589787410343	25.0729625749146	11.5860161661197
DENR	972.515849387866	752.929224947598	219.586624440267	533.342600507331
DEPDC4	119.084229151958	57.5267664890919	61.5574626628657	-4.03069617377383
DEPDC5	12.3174595088231	8.12180102906096	4.19565847976214	3.92614254929883
DERA	1059.99828483698	671.035180095292	388.963104741692	282.0720753536
DERL1	469.208841661235	239.009798483202	230.199043178032	8.81075530517012
DERL2	692.899401590774	388.563939842081	304.335461748693	84.2284780933874
DERL3	111.426005391728	67.4607876120716	43.9652177796564	23.4955698324151
DESI1	487.692092020844	80.0491809942653	407.642911026578	-327.593730032313
DEXI	353.330265103077	151.98048277229	201.349782330788	-49.3692995584981
DGCR14	499.39956640891	313.902311836171	185.497254572739	128.405057263432
DGCR2	267.312791322314	135.135059368653	132.177731953661	2.95732741499154
DGCR6L	132.99471723579	84.2985238988807	48.6961933369095	35.6023305619712
DGKA	435.145453974749	206.361850093436	228.783603881313	-22.4217537878776
DGKD	1028.06052019742	374.821013812002	653.239506385423	-278.418492573421
DGKG	432.014916617086	384.936722130126	47.0781944869593	337.858527643167
DGKQ	335.09825496563	101.218095821669	233.880159143961	-132.662063322292
DGKZ	858.603613894297	585.571518621029	273.032095273268	312.539423347761
DGUOK	579.800906574248	315.925805000616	263.875101573632	52.0507034269838
DHCR7	95.3626925471941	58.5035969962701	36.859095550924	21.6445014453461
DHPS	607.313584579345	254.452376030654	352.861208548691	-98.4088325180365
DHRS13	529.036802213226	265.803481637869	263.233320575357	2.57016106251217
DHRS3	4.40842653377649	0.659595035318818	3.74883149845768	-3.08923646313886
DHRS7	85.9360026802188	45.4084488065068	40.527553873712	4.88089493279485
DHRS7B	867.84768190461	419.528272745605	448.319409159004	-28.7911364133992
DHRSX	332.133676736174	166.084497801213	166.049178934961	0.0353188662525667
DHX15	675.420860851276	379.954121152081	295.466739699195	84.487381452886
DHX29	755.147794877224	512.836771701002	242.311023176221	270.525748524781
DHX36	564.397669970465	363.116038493309	201.281631477156	161.834407016154
DHX38	552.360715115428	342.392286234814	209.968428880614	132.4238573542
DHX8	95.3607681582103	53.0879446467418	42.2728235114686	10.8151211352732
DHX9	844.717009949606	504.359379054279	340.357630895327	164.001748158952
DIABLO	604.454868315512	276.20535892754	328.249509387972	-52.0441504604314
DIAPH1	837.247365236044	584.076889212019	253.170476024025	330.906413187994
DIDO1	901.480704623499	712.199417436312	189.281287187187	522.918130249125
DIP2A	561.600470817782	24.8674369223103	536.733033895472	-511.865596973161
DIRAS1	162.988226791895	111.128608233597	51.8596185582986	59.2689896752979
DKC1	573.883437922245	395.618436016111	178.265001906134	217.353434109976
DLD	665.128432177442	447.755862389911	217.372569787531	230.38329260238
DLG4	753.279764687628	494.448204211215	258.831560476414	235.616643734801
DLGAP1	11.2987143376454	1.60988579920718	9.68882853843825	-8.07894273923107
DLGAP4	493.903807891753	168.525512907858	325.378294983895	-156.852782076037
DLK1	22.1603657248114	1.36349913157132	20.7968665932401	-19.4333674616688
DLST	763.505316078767	322.683459063905	440.821857014862	-118.138397950957
DMPK	1138.6376450676	793.649305484017	344.988339583582	448.660965900435
DMTF1	87.5332418545804	36.744399030778	50.7888428238024	-14.0444437930244
DMTN	1013.56854191294	761.879122202989	251.689419709956	510.189702493034
DMWD	866.067842335587	538.511540510772	327.556301824815	210.955238685956
DMXL1	625.560930862559	224.69455043917	400.866380423388	-176.171829984218
DNAAF3	10.9894668121617	9.00855761084155	1.98090920132014	7.02764840952142
DNAH10	608.098942624422	430.010738641724	178.088203982698	251.922534659026
DNAH11	58.3196681793199	3.07541415834542	55.2442540209745	-52.168839862629
DNAH12	46.7930795793007	2.79390534288953	43.9991742364112	-41.2052688935216
DNAH7	80.6913216940624	45.7463363512909	34.9449853427715	10.8013510085194
DNAJA1	951.541557245385	536.010056802815	415.531500442569	120.478556360246
DNAJA2	1165.05039659116	383.587975773118	781.46242081804	-397.874445044922
DNAJB1	748.208438574865	326.356327795594	421.852110779271	-95.4957829836768
DNAJB11	492.757477078253	54.59900571117	438.158471367083	-383.559465655913
DNAJB12	654.490786028469	277.53855433554	376.952231692929	-99.4136773573889
DNAJB14	218.385167504195	152.673328617909	65.7118388862858	86.9614897316236
DNAJB2	477.029968535143	240.331295819336	236.698672715807	3.63262310352826
DNAJB6	655.771762994711	380.09702031474	275.674742679972	104.422277634768
DNAJB9	578.590305081745	213.902867811638	364.687437270106	-150.784569458468
DNAJC1	692.274016541579	226.649635769839	465.62438077174	-238.974745001901
DNAJC15	586.544929534343	251.733712379512	334.811217154831	-83.0775047753194
DNAJC21	376.995859353186	121.089929528892	255.905929824294	-134.816000295402
DNAJC4	422.052547899841	79.7060986268638	342.346449272977	-262.640350646113
DNAJC5	844.359673761001	650.407601614028	193.952072146973	456.455529467054
DNAJC7	230.111540571789	68.0991068921287	162.01243367966	-93.9133267875315
DNAJC8	932.161677845278	657.99790898795	274.163768857328	383.834140130623
DNAJC9	341.406224002397	196.548655223799	144.857568778597	51.6910864452019
DNAL1	200.47450600431	65.2455665077114	135.228939496599	-69.9833729888877
DNAL4	83.7504650895219	21.2067961991525	62.5436688903693	-41.3368726912168
DNASE1	610.229150170354	345.748516363986	264.480633806368	81.2678825576176
DNASE1L1	124.183211446374	27.0860083957998	97.0972030505738	-70.011194654774
DNM1	314.819997405349	205.660674053881	109.159323351468	96.5013507024136
DNM1L	478.078208338887	421.165579271869	56.9126290670178	364.252950204852
DNM2	947.521185995702	753.986990016534	193.534195979168	560.452794037367
DNM3	878.870038768333	505.992543318416	372.877495449917	133.115047868499
DNMT1	768.356409034775	619.925071423431	148.431337611344	471.493733812086
DNMT3A	390.041266727119	262.934678637659	127.106588089461	135.828090548198
DNMT3B	786.374718633426	501.776969902996	284.597748730431	217.179221172565
DNPEP	496.231199048946	349.10064505004	147.130553998906	201.970091051133
DNPH1	92.3830684124428	62.7128706090431	29.6701978033997	33.0426728056434
DNTTIP1	779.462596480704	291.465542502577	487.997053978126	-196.531511475549
DOCK10	210.562228718953	139.607523909553	70.9547048093998	68.6528191001535
DOCK11	643.98400103555	402.322605874441	241.661395161109	160.661210713332
DOCK2	148.916108118662	51.6704221276298	97.2456859910321	-45.5752638634024
DOCK5	173.999512923087	114.4666253465	59.5328875765868	54.9337377699135
DOCK6	32.7440782179449	26.5535485364412	6.19052968150371	20.3630188549375
DOCK8	204.283418827118	68.0377462450512	136.245672582067	-68.2079263370157
DOK1	852.293619569607	639.15449944341	213.139120126198	426.015379317212
DOK2	386.966077626059	136.839801905721	250.126275720338	-113.286473814617
DOK3	829.89500014856	648.774294575085	181.120705573474	467.653589001611
DOK6	365.814990093917	317.999057701828	47.8159323920892	270.183125309738
DOLPP1	823.817087870934	273.407009871096	550.410077999838	-277.003068128742
DPCD	796.03898091683	233.798377166021	562.240603750809	-328.442226584788
DPF2	1055.58487762017	496.586775825383	558.998101794785	-62.4113259694021
DPF3	91.5489067655996	69.9886216874103	21.5602850781893	48.428336609221
DPH1	402.738602841488	201.472090508231	201.266512333257	0.205578174973652
DPH3	126.701753238287	44.9864881566227	81.7152650816648	-36.7287769250421
DPM1	783.330664533041	477.515019497059	305.815645035983	171.699374461076
DPM2	242.311934731851	19.8312667339734	222.480667997878	-202.649401263904
DPM3	374.294508321667	237.362844489615	136.931663832052	100.431180657564
DPP10	424.855517318428	204.968343780199	219.887173538228	-14.9188297580288
DPP7	177.849888442834	120.897306141135	56.9525823016986	63.9447238394367
DPP8	676.078102762619	467.337314572826	208.740788189792	258.596526383034
DPP9	738.628734608801	519.638259332345	218.990475276456	300.64778405589
DPY19L1	226.304741489361	37.9170533872399	188.387688102121	-150.470634714882
DPY30	219.505314148751	106.917886243393	112.587427905359	-5.66954166196612
DPYD	31.5189109237418	26.5917455188725	4.92716540486931	21.6645801140032
DR1	440.647799901035	362.98343392307	77.6643659779653	285.319067945105
DRAM1	140.671118881334	58.7579511920633	81.9131676892703	-23.155216497207
DRAM2	798.715082490724	248.891785746836	549.823296743888	-300.931510997052
DRAP1	510.071538135266	295.556483049826	214.51505508544	81.0414279643851
DRC3	561.377661198149	370.477717643745	190.899943554404	179.577774089341
DRC7	191.454666356638	87.9070007431519	103.547665613487	-15.6406648703347
DRG1	460.089742995465	245.760739191593	214.329003803872	31.4317353877206
DRG2	474.017153522536	317.845106026438	156.172047496098	161.67305853034
DROSHA	155.457970745219	100.431048700408	55.0269220448112	45.4041266555969
DSCR3	1144.67582591459	657.276531465574	487.399294449016	169.877237016558
DSE	589.23320849817	199.00203637658	390.23117212159	-191.229135745009
DSTN	270.470175074551	119.99171004251	150.478465032042	-30.4867549895321
DSTNP2	355.836579784944	100.60067615267	255.235903632275	-154.635227479605
DTD1	755.464696076501	548.808556605067	206.656139471434	342.152417133633
DTD2	182.962374643568	178.582172556385	4.38020208718314	174.201970469202
DTNB	195.200919671343	59.1955876014465	136.005332069897	-76.80974446845
DTWD1	843.152391017466	479.106223299932	364.046167717534	115.060055582398
DTX3L	515.972397613802	341.477788251257	174.494609362545	166.983178888712
DUS1L	592.585316458181	416.661367662468	175.923948795712	240.737418866756
DUSP1	203.773818272518	115.236183018455	88.5376352540629	26.6985477643924
DUSP11	759.564348964674	503.848552887876	255.715796076798	248.132756811077
DUSP14	192.857063607274	159.069256631848	33.7878069754254	125.281449656423
DUSP2	67.9562134292676	35.0771852757845	32.8790281534831	2.19815712230147
DUSP22	222.527861439944	133.885961372027	88.6419000679168	45.2440613041103
DUSP23	292.712846679161	215.152145323701	77.5607013554605	137.59144396824
DUSP28	499.606491492544	187.494332957662	312.112158534881	-124.617825577219
DUSP3	199.391867348695	110.385143744747	89.0067236039486	21.3784201407979
DUSP7	638.230379058105	369.181438572937	269.048940485168	100.13249808777
DUT	572.946157894514	399.627087844685	173.319070049829	226.308017794857
DUTP6	37.9320728151639	3.87493003167634	34.0571427834875	-30.1822127518112
DVL3	822.312642217982	494.997999688224	327.314642529758	167.683357158466
DXO	657.389820853089	273.082254631916	384.307566221173	-111.225311589257
DYM	502.217315653132	253.731803622144	248.485512030988	5.24629159115648
DYNAP	514.763665831723	381.473016493648	133.290649338075	248.182367155572
DYNC1H1	207.176213573911	67.319090849979	139.857122723932	-72.5380318739532
DYNC1I1	392.068962590986	303.224902496266	88.84406009472	214.380842401546
DYNC1I2	765.37013874585	554.0524843585	211.31765438735	342.73482997115
DYNC1LI1	713.653912727592	473.564797307817	240.089115419775	233.475681888042
DYNLL1	34.5222924277779	23.7505190135356	10.7717734142422	12.9787455992934
DYNLL2	881.672299044294	257.493066373636	624.179232670659	-366.686166297023
DYNLRB1	355.730949187101	83.7417817786227	271.989167408478	-188.247385629856
DYNLT1	205.305298342371	123.515008726796	81.7902896155751	41.7247191112207
DYNLT3	3.58728049533701	2.58065133997661	1.0066291553604	1.57402218461622
DYRK1A	707.390776934704	388.172768033577	319.218008901127	68.9547591324496
DYRK1B	790.687635445896	265.533558160773	525.154077285124	-259.620519124351
DYRK4	202.300658121159	83.3887002168625	118.911957904296	-35.5232576874336
DYSF	188.556958800012	99.5508648069657	89.0060939930463	10.5447708139194
DYTN	24.3999266911056	10.9147854800966	13.485141211009	-2.57035573091245
E2F1	125.091571645812	46.155252185928	78.9363194598835	-32.7810672739554
E2F3	729.419204127334	464.117136679377	265.302067447957	198.81506923142
E2F4	603.654353447221	387.182874640727	216.471478806494	170.711395834233
E2F6P4	96.3666521774201	5.79157843335812	90.5750737440619	-84.7834953107038
EAF1	627.9101994063	389.861721921076	238.048477485224	151.813244435852
EAF2	789.054725508147	212.57055423617	576.484171271977	-363.913617035807
EAPP	811.132542545735	495.95978311767	315.172759428065	180.787023689604
EBAG9	312.904211938119	143.454325312977	169.449886625142	-25.9955613121644
EBNA1BP2	85.3918310059279	27.4136492600704	57.9781817458574	-30.564532485787
EBP	335.015074983745	109.423923322753	225.591151660992	-116.16722833824
ECD	736.764039030248	232.992448315952	503.771590714296	-270.779142398343
ECE1	332.010073048253	209.92936716915	122.080705879104	87.8486612900459
ECH1	580.059429560907	164.96713681371	415.092292747198	-250.125155933488
ECHDC2	152.272961291857	106.858999877969	45.4139614138877	61.4450384640818
ECHS1	103.629836007173	69.0168428668539	34.6129931403187	34.4038497265352
ECI2	368.109121276996	85.5184446927085	282.590676584288	-197.072231891579
ECM1	254.5104072164	81.7477236320792	172.76268358432	-91.0149599522412
ECSIT	46.219924133605	34.7986081093414	11.4213160242636	23.3772920850777
EDC4	390.417044749006	211.753593946908	178.663450802098	33.0901431448108
EDEM2	597.12440866277	107.164452312895	489.959956349875	-382.79550403698
EDF1	440.751232947558	144.883503241623	295.867729705935	-150.984226464313
EEF1A1	235.167304668988	112.504979909214	122.662324759774	-10.1573448505605
EEF1B2	276.589329626415	103.638610791228	172.950718835187	-69.3121080439591
EEF1D	201.799807927355	109.806804970772	91.9930029565834	17.8138020141888
EEF1E1	431.156214129035	252.888691283886	178.267522845149	74.6211684387369
EEF1G	312.319092153917	155.987289077948	156.331803075969	-0.344513998021739
EEF2	213.237617036786	59.8267414802355	153.41087555655	-93.5841340763149
EFCAB14	684.23770099752	426.90477723963	257.332923757889	169.571853481741
EFCAB2	49.1537385470636	13.75526574047	35.3984728065936	-21.6432070661235
EFEMP2	334.00250527437	157.173765467338	176.828739807032	-19.6549743396933
EFHB	5.20175193060094	2.93444244772627	2.26730948287467	0.667132964851595
EFHC1	170.77409448998	151.604328731247	19.1697657587327	132.434562972514
EFHC2	10.6644994318273	6.53666460769116	4.12783482413609	2.40882978355507
EFHD2	238.37927397909	158.132674405598	80.2465995734923	77.8860748321058
EFNA1	382.175310601696	125.002750965458	257.172559636239	-132.169808670781
EFNB1	602.97109488156	463.888023701822	139.083071179738	324.804952522083
EFTUD2	380.200097186501	135.623441013388	244.576656173113	-108.953215159725
EGF	687.064585525427	568.805080776867	118.25950474856	450.545576028307
EGFL7	819.013789006004	386.181652196901	432.832136809103	-46.6504846122027
EGFL8	350.155801419767	217.630612203741	132.525189216026	85.105422987715
EGLN2	572.548437794868	95.3472437723151	477.201194022553	-381.853950250238
EGLN3	651.062377961103	348.357084480486	302.705293480616	45.6517909998702
EHBP1	518.948303687587	371.840838251987	147.1074654356	224.733372816387
EHBP1L1	607.053660609655	375.42689480823	231.626765801425	143.800129006806
EHD1	429.029410741314	293.415079043758	135.614331697555	157.800747346203
EHD2	316.878116919691	232.947550527092	83.9305663925996	149.016984134492
EHD3	857.723616639529	602.119900084898	255.603716554631	346.516183530267
EHMT1	388.552986322112	310.322173483569	78.2308128385431	232.091360645026
EHMT2	488.826939844416	154.00751910577	334.819420738646	-180.811901632876
EID1	15.7559043703499	2.7684485930268	12.9874557773231	-10.2190071842963
EIF1	373.802998042098	78.2423595406096	295.560638501488	-217.318278960879
EIF1AD	575.141485871962	311.005660679205	264.135825192757	46.8698354864486
EIF1AX	415.805024010049	317.030691579187	98.7743324308619	218.256359148325
EIF1AY	275.600290755325	13.5245742154323	262.075716539893	-248.55114232446
EIF1B	796.180995758906	303.262391698704	492.918604060202	-189.656212361498
EIF2AK1	954.626141876118	277.376837238799	677.249304637319	-399.87246739852
EIF2AK2	832.661479810317	359.620358496847	473.04112131347	-113.420762816624
EIF2B2	729.375067427773	286.403112425936	442.971955001837	-156.568842575901
EIF2S1	526.183133983858	187.975502785002	338.207631198856	-150.232128413854
EIF2S2	1067.96525175608	361.481060285137	706.48419147094	-345.003131185803
EIF3A	574.011322362761	239.694810132353	334.316512230407	-94.6217020980538
EIF3B	521.629245852575	360.006149569899	161.623096282676	198.383053287223
EIF3C	301.462290164049	135.683892572718	165.778397591331	-30.0945050186137
EIF3D	568.587340212753	229.318633623415	339.268706589339	-109.950072965924
EIF3E	179.494049573654	48.6587075473736	130.83534202628	-82.1766344789065
EIF3F	415.391982994048	90.6572721032393	324.734710890808	-234.077438787569
EIF3G	447.102280284199	99.9245495755141	347.177730708685	-247.253181133171
EIF3H	512.870386698271	155.54692988316	357.32345681511	-201.77652693195
EIF3I	590.520213568525	300.549920776381	289.970292792144	10.579627984237
EIF3J	613.838190872606	270.649280956524	343.188909916082	-72.5396289595589
EIF3K	442.504698864857	160.908450314168	281.596248550689	-120.687798236521
EIF3L	228.941488709681	47.6415177827493	181.299970926932	-133.658453144183
EIF3M	569.855980933313	259.288455446295	310.567525487018	-51.2790700407229
EIF4A1	392.245669341421	70.597584608059	321.648084733362	-251.050500125303
EIF4A2	547.682122572605	385.813414842737	161.868707729868	223.94470711287
EIF4B	651.311067133865	69.8962948048653	581.414772328999	-511.518477524134
EIF4E	731.134757690769	402.668123673322	328.466634017447	74.2014896558754
EIF4E2	498.028370635045	348.094781374129	149.933589260916	198.161192113212
EIF4E3	363.897652807499	216.254308197793	147.643344609706	68.6109635880878
EIF4EBP1	398.048136277763	187.959950998663	210.0881852791	-22.1282342804371
EIF4EBP2	722.238467249583	385.244007818818	336.994459430766	48.2495483880519
EIF4EBP3	228.674021855115	183.502680573356	45.1713412817598	138.331339291596
EIF4ENIF1	605.326201117772	294.364979763733	310.961221354039	-16.5962415903061
EIF4G1	933.098377372084	568.761123587493	364.337253784591	204.423869802902
EIF4G2	592.478655892901	510.520421001381	81.9582348915201	428.562186109861
EIF4G3	888.823258843591	649.686324771006	239.136934072586	410.54939069842
EIF4H	1200.26206204639	873.818838469066	326.443223577322	547.375614891744
EIF5	745.64824600709	338.160170419754	407.488075587336	-69.3279051675825
EIF5A	742.300941983751	187.597293435693	554.703648548058	-367.106355112366
EIF5B	570.775131832609	312.452141077929	258.322990754679	54.1291503232499
EIF6	347.046153945232	138.308648947881	208.737504997352	-70.4288560494713
ELAC2	805.018806445017	606.818383022379	198.200423422638	408.61795959974
ELANE	14.1986167459587	11.8443500957629	2.35426665019583	9.49008344556707
ELAVL1	960.109499548323	507.646103708999	452.463395839324	55.1827078696746
ELF1	549.821987812397	400.99216485785	148.829822954547	252.162341903303
ELF2	1055.94530833946	425.890694991005	630.054613348456	-204.163918357451
ELK1	378.969457942181	89.3258842474042	289.643573694777	-200.317689447372
ELK3	230.001638281917	116.797879301109	113.203758980808	3.59412032030082
ELMO1	794.946560605651	306.739968476093	488.206592129558	-181.466623653465
ELMO2	1096.71623494439	796.243131496054	300.473103448337	495.770028047716
ELMOD3	32.936560051461	18.1368916868526	14.7996683646084	3.33722332224423
ELOF1	681.354504246867	359.477450714715	321.877053532152	37.6003971825637
ELOVL1	702.560325810763	227.269825125139	475.290500685625	-248.020675560486
ELOVL5	357.651453275823	97.1983690359422	260.45308423988	-163.254715203938
ELOVL6	117.623273152967	69.0865869622645	48.5366861907024	20.5499007715621
ELOVL7	346.911283370502	289.694633496858	57.2166498736442	232.477983623214
ELP2	241.387852676709	111.321196817867	130.066655858841	-18.7454590409741
ELP5	108.869257414344	38.3694031537175	70.4998542606267	-32.1304511069092
ELP6	602.543559844077	232.108379427024	370.435180417053	-138.326800990029
EMC10	202.726897676256	125.574199515364	77.1526981608915	48.4215013544727
EMC3	1.35412844999008	0.787865793484947	0.566262656505133	0.221603136979814
EMC3-AS1	97.0081627425144	81.1880305006167	15.8201322418978	65.3678982587189
EMC4	319.299714900997	107.839585097053	211.460129803944	-103.620544706891
EMC6	664.275711147206	391.289025544197	272.986685603009	118.302339941188
EMC7	959.375315200467	307.279524637494	652.095790562972	-344.816265925478
EMC8	813.729332139871	345.635879522483	468.093452617388	-122.457573094906
EMCN	8.55034884917685	3.07947132463159	5.47087752454526	-2.39140619991368
EMD	635.475157939868	18.3607241681074	617.114433771761	-598.753709603653
EMILIN1	141.174026817923	58.1003750213753	83.0736517965475	-24.9732767751722
EML2	205.448914723527	59.8456842411005	145.603230482426	-85.7575462413258
EML3	501.16396191911	150.144178009519	351.019783909591	-200.875605900072
EMP3	446.19459564328	206.775904254556	239.418691388725	-32.6427871341692
EMSY	775.822372529596	267.789576304654	508.032796224942	-240.243219920287
ENDOD1	229.80655377961	31.9590024513391	197.847551328271	-165.888548876932
ENDOV	759.773645207131	614.082542068938	145.691103138193	468.391438930746
ENG	773.09980476677	344.441406184026	428.658398582745	-84.2169923987193
ENKD1	816.501684878578	298.515104468993	517.986580409585	-219.471475940592
ENKUR	30.3662515212335	16.1575675593124	14.2086839619211	1.94888359739126
ENO1	458.425425384628	165.995014956127	292.430410428501	-126.435395472374
ENO1-IT1	300.442485484898	273.100585665191	27.3418998197065	245.758685845485
ENO2	528.533718538613	469.090662269247	59.4430562693657	409.647605999881
ENO3	330.895806753042	247.157517726062	83.7382890269801	163.419228699082
ENPP7P8	7.57216462793039	5.83187875241554	1.74028587551485	4.09159287690069
ENSA	223.750500725247	100.591739271607	123.158761453641	-22.5670221820338
ENTPD4	877.453011754061	725.182391340558	152.270620413502	572.911770927056
ENTPD5	266.511213825221	167.103155164605	99.4080586606163	67.6950965039883
ENTPD6	754.132833009017	471.441863270467	282.69096973855	188.750893531917
ENY2	440.286764898293	246.91505404298	193.371710855313	53.5433431876673
EP300	361.092857728042	255.704075177669	105.388782550373	150.315292627296
EP400NL	65.1894770883021	40.2324766982205	24.9570003900816	15.2754763081389
EPB41	80.404113906773	33.9746934241256	46.4294204826474	-12.4547270585218
EPB41L3	604.525984944295	483.008264346083	121.517720598212	361.49054374787
EPB42	60.8866733740754	53.5447624739294	7.34191090014602	46.2028515737834
EPC1	573.526849580986	190.911957463932	382.614892117055	-191.702934653123
EPDR1	68.7029941546862	52.1085366173766	16.5944575373095	35.5140790800671
EPHX1	1019.02160598524	719.136400956323	299.885205028914	419.251195927409
EPHX2	372.545844705003	316.31216485088	56.2336798541236	260.078484996756
EPN1	505.072311431332	293.409253641926	211.663057789406	81.7461958525202
EPOR	560.734951083241	369.055170402715	191.679780680525	177.37538972219
EPS15	1011.87489930795	804.435111212668	207.439788095278	596.99532311739
EPS15L1	866.191901957599	427.940570496746	438.251331460853	-10.310760964107
EPS8L1	527.320128980319	250.702030621385	276.618098358934	-25.9160677375485
EPSTI1	879.397021873795	493.337326689623	386.059695184173	107.27763150545
ERAL1	293.420044474843	112.304436104899	181.115608369944	-68.8111722650458
ERBIN	584.530214653698	487.60918484119	96.9210298125082	390.688155028682
ERCC1	652.02426748424	277.148006338134	374.876261146106	-97.728254807972
ERCC5	840.154162925702	33.654808434399	806.499354491303	-772.844546056904
ERF	683.356436312696	481.654093054455	201.702343258242	279.951749796213
ERFE	124.574070607385	23.6499497030111	100.924120904374	-77.2741712013628
ERGIC1	161.114675095767	65.7384484956864	95.3762266000805	-29.6377781043941
ERGIC2	667.197237976495	377.009476425095	290.187761551401	86.8217148736937
ERGIC3	181.150964913268	115.323393995677	65.8275709175911	49.4958230780863
ERH	570.320388641091	251.282551116996	319.037837524096	-67.7552864071003
ERI1	2.9199107926671	1.53334521244777	1.38656558021933	0.146779632228436
ERICH1	595.622384410963	175.748577012692	419.873807398271	-244.12523038558
ERLEC1	495.653173673091	289.563736716533	206.089436956558	83.4742997599747
ERMAP	500.791281989016	388.209295926495	112.581986062522	275.627309863973
ERN1	841.074681662323	510.439555634976	330.635126027347	179.804429607629
ERP29	466.309284563951	182.416159925844	283.893124638107	-101.476964712263
ERP44	628.31187974989	229.800468789534	398.511410960356	-168.710942170822
ERV3-1	17.9978367128406	11.1755252147772	6.82231149806343	4.35321371671372
ERVK3-1	417.723647465139	75.7843360809573	341.939311384182	-266.154975303224
ERVW-1	80.8357320781644	67.9229842262872	12.9127478518772	55.01023637441
ESAM	1116.41643997599	301.549578373482	814.866861602513	-513.317283229031
ESCO1	826.224292179844	426.625940988979	399.598351190865	27.027589798114
ESD	765.589631659147	223.883831076963	541.705800582185	-317.821969505223
ESRRA	821.991574538467	688.59950409913	133.392070439338	555.207433659792
ESYT1	545.254660783622	115.722664135165	429.531996648457	-313.809332513292
ESYT2	470.191210495147	426.84491716358	43.3462933315671	383.498623832013
ETF1	911.68885778511	356.637648260546	555.051209524564	-198.413561264018
ETFA	778.607738407716	364.403785660314	414.203952747402	-49.8001670870877
ETFB	462.132261588629	141.029952863602	321.102308725028	-180.072355861426
ETHE1	472.828182759292	106.05632842568	366.771854333612	-260.715525907932
ETS1	202.691872572655	129.336721991872	73.3551505807821	55.9815714110903
ETS2	251.782440693406	241.44800456226	10.3344361311462	231.113568431113
ETV6	846.506200785131	501.454612001378	345.051588783753	156.403023217625
EVA1A	58.2540209233129	45.184493889748	13.0695270335649	32.1149668561831
EVA1B	342.4326901358	207.028189776334	135.404500359466	71.6236894168684
EVA1C	569.677632117949	416.260764319795	153.416867798154	262.84389652164
EVI2A	744.475767157132	302.84899658072	441.626770576412	-138.777773995691
EVI2B	278.785210704269	65.2646379833431	213.520572720926	-148.255934737583
EVI5L	569.647641649767	410.332656300256	159.314985349511	251.017670950745
EVL	185.507733045424	74.3723830286751	111.135350016749	-36.7629669880735
EWSR1	1075.23225850093	328.101098287048	747.13116021388	-419.030061926833
EXD3	625.674427068261	220.797438836321	404.87698823194	-184.079549395619
EXOC1	677.579988135182	531.557674702377	146.022313432805	385.535361269572
EXOC3	565.056419612009	453.546482016978	111.50993759503	342.036544421948
EXOC3L2	863.460236247844	437.400219709561	426.060016538283	11.3402031712776
EXOC3L4	292.532955099764	17.431649644905	275.101305454859	-257.669655809954
EXOC4	637.574743583697	469.70294701161	167.871796572087	301.831150439523
EXOC5	692.29837728937	574.845387814583	117.452989474787	457.392398339795
EXOC6	630.430108686861	206.514104140233	423.916004546628	-217.401900406395
EXOC7	443.474734368295	332.320854599967	111.153879768327	221.16697483164
EXOSC4	450.448478613194	273.990351977707	176.458126635487	97.5322253422205
EXT2	581.12462759367	375.560502819926	205.564124773743	169.996378046183
EZH1	1034.88115574406	615.964665246812	418.916490497248	197.048174749564
EZH2	648.205769133671	456.082276271663	192.123492862008	263.958783409655
EZR	234.623606531375	111.641624102727	122.981982428648	-11.3403583259204
F11R	577.938629924231	49.6040401673188	528.334589756912	-478.730549589594
F13A1	142.564026826724	114.999564233287	27.5644625934369	87.43510163985
F2R	400.813574518292	188.768434487196	212.045140031095	-23.2767055438989
F2RL3	720.331411044503	535.7168740191	184.614537025403	351.102336993698
F8	40.3575344586353	11.922617924085	28.4349165345503	-16.5122986104653
F8A1	127.577407149986	54.8385692702462	72.7388378797401	-17.9002686094939
F8A3	63.8645442696593	57.5046677275402	6.35987654211911	51.1447911854211
FAAH2	582.161952811155	265.55316286815	316.608789943005	-51.0556270748554
FAAP20	265.295300353739	111.112560776954	154.182739576785	-43.0701787998314
FABP4	17.8610807874301	15.9819589690626	1.87912181836751	14.1028371506951
FABP5	18.4782395043416	13.987663299115	4.49057620522663	9.49708709388833
FADD	770.46590379391	216.641460151825	553.824443642085	-337.182983490259
FADS1	1010.32596312502	371.678156450512	638.647806674507	-266.969650223995
FADS2	1007.01918388159	716.684664941198	290.334518940394	426.350146000805
FAH	328.474906169445	73.4314213633803	255.043484806064	-181.612063442684
FAM101B	75.1589890653465	51.6457292500611	23.5132598152854	28.1324694347757
FAM103A1	694.628979715291	212.301504668538	482.327475046753	-270.025970378216
FAM104A	511.725887071083	271.103154362768	240.622732708316	30.4804216544519
FAM104B	0.583500255425528	0.287297764411287	0.296202491014242	-0.00890472660295494
FAM107B	10.836586907311	0.855955530908925	9.98063137640212	-9.12467584549319
FAM109A	631.558087714341	440.977642181415	190.580445532926	250.397196648489
FAM109B	821.042908024915	550.673835065577	270.369072959338	280.304762106239
FAM110A	843.966144394912	360.349583710178	483.616560684734	-123.266976974556
FAM110B	334.404326931255	171.521332155858	162.882994775397	8.63833738046088
FAM117A	128.283137972191	23.8815406088601	104.401597363331	-80.5200567544708
FAM118A	132.83479157829	67.0372618431262	65.7975297351642	1.23973210796197
FAM118B	496.738323050484	407.988819067503	88.7495039829817	319.239315084521
FAM120A	694.343383841322	498.796204884085	195.547178957237	303.249025926848
FAM120AOS	852.527486460544	692.17524214455	160.352244315994	531.822997828556
FAM120B	799.658655099088	468.825822216453	330.832832882635	137.992989333818
FAM122B	9.40665777981344	2.62872428095557	6.77793349885787	-4.1492092179023
FAM126A	396.376820704893	254.53355810504	141.843262599853	112.690295505187
FAM127A	431.315336794077	169.880777006969	261.434559787109	-91.5537827801399
FAM127B	876.406878504264	481.936857282845	394.470021221418	87.4668360614272
FAM129B	28.8566618022876	18.3927069078343	10.4639548944532	7.92875201338109
FAM131A	718.113244314764	559.740184183715	158.373060131049	401.367124052666
FAM133B	225.885258046612	211.880688403595	14.0045696430162	197.876118760579
FAM134A	942.351955444549	238.19962212241	704.152333322139	-465.95271119973
FAM134C	404.650215164499	94.9088882767266	309.741326887773	-214.832438611046
FAM13B	820.485835481624	685.395014132522	135.090821349102	550.30419278342
FAM149B1	618.207021439046	526.360655029616	91.8463664094294	434.514288620187
FAM150B	290.414618936428	236.164657631863	54.2499613045648	181.914696327299
FAM157A	439.516523558789	388.028426131949	51.48809742684	336.540328705109
FAM157B	4.72522919337111	1.91660374504975	2.80862544832136	-0.892021703271616
FAM160B1	884.355684628551	523.24907512645	361.106609502101	162.142465624349
FAM160B2	462.024906525131	110.450759381196	351.574147143935	-241.12338776274
FAM161B	64.5149838263362	19.3284988325413	45.1864849937949	-25.8579861612536
FAM168B	859.945815822228	718.385081072362	141.560734749866	576.824346322496
FAM172A	426.395366840161	392.661317770916	33.7340490692443	358.927268701672
FAM177A1	654.917696987638	526.120938731286	128.796758256352	397.324180474934
FAM179A	151.993943634997	76.5503026564663	75.4436409785304	1.10666167793588
FAM187A	731.63455022935	438.576395472085	293.058154757265	145.51824071482
FAM187B2P	209.701372148053	163.881045715728	45.8203264323248	118.060719283403
FAM188A	19.0187800278512	6.81321048415858	12.2055695436927	-5.39235905953407
FAM189B	389.22201278133	174.53385176675	214.688161014579	-40.1543092478291
[truncated: 5,120 more rows]
