# Supplementary material for: Co-expression analysis to identify key modules and hub genes associated with COVID-19 in platelets
Source: BMC Med Genomics. 2022 Apr 14;15:83. doi: 10.1186/s12920-022-01222-y (PMC9008611; doi:10.1186/s12920-022-01222-y)
Supplement: Supplementary file 6 — Additional file 6. Table S5: Hubgenes cross check with Disgenet database. [file 12920_2022_1222_MOESM6_ESM.tsv]

Gene	Gene_id	Disease	Disease_id	Score_gda	Association_Type	Type	Original_DB	Sentence	PMID	PMID_Year
CAPNS1	826	Malignant neoplasm of breast	C0006142	0.01	AlteredExpression	disease	BEFREE	Increase of <span class="gene" id="22377768-3-12-20">calpain4</span> expression and isoform activities were detected in <span class="disease" id="22377768-3-72-85">breast cancer</span> cells and HER2-positive tumors.	22377768.0	2012.0
CAPNS1	826	Malignant Neoplasms	C0006826	0.05	Biomarker	group	BEFREE	<span class="gene" id="30444080-1-0-5">Capn4</span> and ZEB1 play important roles in the metastasis of several types of <span class="disease" id="30444080-1-74-80">cancer</span>.	30444080.0	2019.0
CAPNS1	826	Malignant Neoplasms	C0006826	0.05	AlteredExpression	group	BEFREE	Glioma tissues exhibited notably higher expression of <span class="gene" id="24628706-6-54-59">Capn4</span> compared with control brain tissues and was positively correlated with histological <span class="disease" id="24628706-6-144-154">malignancy</span>.	24628706.0	2014.0
CAPNS1	826	Malignant Neoplasms	C0006826	0.05	Biomarker	group	BEFREE	Increasing evidence shows that the <span class="gene" id="28535511-1-35-61">calpain regulatory subunit</span> <span class="gene" id="28535511-1-62-67">Capn4</span> can modulate the proliferation and metastasis of cancer cells, and plays an important role in the development of <span class="disease" id="28535511-1-181-197">malignant tumors</span>.	28535511.0	2017.0
CAPNS1	826	Malignant Neoplasms	C0006826	0.05	Biomarker	group	BEFREE	The effect of <span class="gene" id="29648579-6-14-19">Capn4</span> on <span class="disease" id="29648579-6-23-29">cancer</span> metastasis in vivo was assessed in a nude mice xenograft model.	29648579.0	2018.0
CAPNS1	826	Malignant Neoplasms	C0006826	0.05	Biomarker	group	BEFREE	Accumulating evidence has suggested that <span class="gene" id="29331762-1-41-64">calpain small subunit 1</span> (<span class="gene" id="29331762-1-66-71">Capn4</span>) plays an important role in the development and progression of <span class="disease" id="29331762-1-135-151">malignant tumors</span>.	29331762.0	2018.0
CAPNS1	826	Non-Small Cell Lung Carcinoma	C0007131	0.01	Biomarker	disease	BEFREE	Our findings indicated that <span class="gene" id="25636510-9-28-33">Capn4</span> may represent a potential therapeutic target and a novel prognostic marker of <span class="disease" id="25636510-9-112-117">NSCLC</span>.	25636510.0	2015.0
CAPNS1	826	Colorectal Carcinoma	C0009402	0.02	Biomarker	disease	BEFREE	An inverse correlation between miR-1271 and <span class="gene" id="29331762-9-44-49">Capn4</span> was also shown in <span class="disease" id="29331762-9-68-71">CRC</span> clinical tissues.	29331762.0	2018.0
CAPNS1	826	Colorectal Carcinoma	C0009402	0.02	Biomarker	disease	BEFREE	Therefore, we identified a tumorigenic role of <span class="gene" id="29331389-8-47-52">Capn4</span> in <span class="disease" id="29331389-8-56-59">CRC</span> and suggested a potential therapeutic target for <span class="disease" id="29331389-8-109-112">CRC</span> patients.	29331389.0	2018.0
CAPNS1	826	Muscular Dystrophy, Duchenne	C0013264	0.01	Biomarker	disease	BEFREE	Calcium and calcium dependent enzymes viz., calcium ATPase, protein kinase C and calcium activated neutral protease (milli <span class="gene" id="8088891-1-123-127">CANP</span> mCANP) were studied in the erythrocytes, platelets and lymphocytes of obligate carriers, in order to assess the usefulness of these indices for detection of carriers for <span class="disease" id="8088891-1-298-325">Duchenn…	8088891.0	1994.0
CAPNS1	826	Glioblastoma	C0017636	0.01	Biomarker	disease	BEFREE	Based on the results of the multivariate analysis, <span class="gene" id="24628706-9-51-56">Capn4</span>(high) was demonstrated to be a negative independent prognostic indicator for PFS and OS in <span class="disease" id="24628706-9-148-151">GBM</span> patients.	24628706.0	2014.0
CAPNS1	826	Glioma	C0017638	0.01	AlteredExpression	disease	BEFREE	<span class="disease" id="24628706-6-0-6">Glioma</span> tissues exhibited notably higher expression of <span class="gene" id="24628706-6-54-59">Capn4</span> compared with control brain tissues and was positively correlated with histological malignancy.	24628706.0	2014.0
CAPNS1	826	Neoplasm Metastasis	C0027627	0.08	Biomarker	phenotype	BEFREE	The effect of <span class="gene" id="29648579-6-14-19">Capn4</span> on cancer <span class="disease" id="29648579-6-30-40">metastasis</span> in vivo was assessed in a nude mice xenograft model.	29648579.0	2018.0
CAPNS1	826	Neoplasm Metastasis	C0027627	0.08	AlteredExpression	phenotype	BEFREE	Silencing of <span class="gene" id="30444080-6-13-18">Capn4</span> expression markedly inhibited ESCC invasion and <span class="disease" id="30444080-6-67-77">metastasis</span> in vitro and in vivo, and was accompanied by decreased ZEB1 expression.	30444080.0	2019.0
CAPNS1	826	Neoplasm Metastasis	C0027627	0.08	Biomarker	phenotype	BEFREE	<span class="gene" id="30655802-8-0-5">Capn4</span> promoted the <span class="disease" id="30655802-8-19-29">metastasis</span> of ovarian carcinoma cells by interacting with the PI3K/AKT signaling pathway via upregulation of OPN expression.	30655802.0	2019.0
CAPNS1	826	Neoplasm Metastasis	C0027627	0.08	Biomarker	phenotype	BEFREE	<span class="gene" id="31691433-0-0-5">Capn4</span> is induced by and required for Epstein-Barr virus latent membrane protein 1 promotion of nasopharyngeal carcinoma <span class="disease" id="31691433-0-120-130">metastasis</span> through ERK/AP-1 signaling.	31691433.0	2020.0
CAPNS1	826	Neoplasm Metastasis	C0027627	0.08	AlteredExpression	phenotype	BEFREE	After the adjustment with age, histological type and tumor size, multivariate Cox regression analysis showed that <span class="gene" id="29344277-7-114-119">Capn4</span> expression level (HR = 2.157,95%CI: 1.091-3.138, P = 0.014), distant <span class="disease" id="29344277-7-189-199">metastasis</span> (HR = 1.576, 95%CI: 1.025-3.012, P = 0.028), tumor grade (HR = 1.408, 95%CI: 0.687-2.884, P = 0.…	29344277.0	2018.0
CAPNS1	826	Neoplasm Metastasis	C0027627	0.08	AlteredExpression	phenotype	BEFREE	Moreover, expression of <span class="gene" id="24703594-5-24-29">Capn4</span> was significantly correlated with Epstein-Barr virus infection, advanced stages, and lymph node or distant <span class="disease" id="24703594-5-137-147">metastasis</span> (P &lt; 0.001).	24703594.0	2014.0
CAPNS1	826	Neoplasm Metastasis	C0027627	0.08	AlteredExpression	phenotype	BEFREE	<span class="gene" id="19053044-0-0-5">Capn4</span> overexpression underlies tumor invasion and <span class="disease" id="19053044-0-50-60">metastasis</span> after liver transplantation for hepatocellular carcinoma.	19053044.0	2009.0
CAPNS1	826	Neoplasm Metastasis	C0027627	0.08	Biomarker	phenotype	BEFREE	However, there is no information on the clinical significance of <span class="gene" id="28535511-2-65-70">Capn4</span> in epithelial ovarian carcinoma (EOC) or the molecular mechanisms by which <span class="gene" id="28535511-2-146-151">Capn4</span> promotes the growth and <span class="disease" id="28535511-2-176-186">metastasis</span> of EOC.	28535511.0	2017.0
CAPNS1	826	Neoplasms	C0027651	0.08	AlteredExpression	group	BEFREE	After the adjustment with age, histological type and <span class="disease" id="29344277-7-53-58">tumor</span> size, multivariate Cox regression analysis showed that <span class="gene" id="29344277-7-114-119">Capn4</span> expression level (HR = 2.157,95%CI: 1.091-3.138, P = 0.014), distant metastasis (HR = 1.576, 95%CI: 1.025-3.012, P = 0.028), <span class="disease" id="29344277-7-245-250">tumor</…	29344277.0	2018.0
CAPNS1	826	Neoplasms	C0027651	0.08	Biomarker	group	BEFREE	Bioinformatics analysis predicted that <span class="gene" id="30241050-7-39-44">Capn4</span> was a potential target gene of microRNA-520b (miR-520b), which has been reported as a <span class="disease" id="30241050-7-131-136">tumor</span> suppressive miRNA in various cancers.	30241050.0	2018.0
CAPNS1	826	Neoplasms	C0027651	0.08	Biomarker	group	BEFREE	Transwell assays and xenograft tumorigenicity studies were also performed to assess the effects of <span class="gene" id="27878263-8-99-104">Capn4</span> on migration and invasion in vitro and <span class="disease" id="27878263-8-144-149">tumor</span> growth in vivo, respectively.	27878263.0	2017.0
CAPNS1	826	Neoplasms	C0027651	0.08	AlteredExpression	group	BEFREE	Associations of the mRNA level of <span class="gene" id="24514433-3-34-39">Capn4</span> with pathological <span class="disease" id="24514433-3-58-64">tumour</span> stage and the overall survival of ccRCC patients were also analysed.	24514433.0	2014.0
CAPNS1	826	Neoplasms	C0027651	0.08	AlteredExpression	group	BEFREE	High levels of <span class="gene" id="25636510-4-15-20">Capn4</span> expression were associated with lymph node metastasis and large <span class="disease" id="25636510-4-85-90">tumor</span> size in NSCLC patients.	25636510.0	2015.0
CAPNS1	826	Neoplasms	C0027651	0.08	AlteredExpression	group	BEFREE	<span class="gene" id="23349941-8-0-5">Capn4</span> overexpression significantly correlated with the presence of lymphatic metastasis of ICC (p = 0.026) and the <span class="disease" id="23349941-8-115-120">tumor</span>-node-metastasis (TNM) stage (p = 0.009).	23349941.0	2013.0
CAPNS1	826	Neoplasms	C0027651	0.08	Biomarker	group	BEFREE	<span class="gene" id="24703594-1-0-23">Calpain small subunit 1</span> (<span class="gene" id="24703594-1-25-30">Capn4</span>) plays a key role in <span class="disease" id="24703594-1-52-57">tumor</span> migration or invasion.	24703594.0	2014.0
CAPNS1	826	Neoplasms	C0027651	0.08	Biomarker	group	BEFREE	Interestingly, <span class="gene" id="29331762-7-15-20">Capn4</span> was found to be a target gene of miR-1271, a <span class="disease" id="29331762-7-66-71">tumor</span> suppressive miRNA.	29331762.0	2018.0
CAPNS1	826	Obesity	C0028754	0.01	Biomarker	disease	BEFREE	Thus, the data indicate that both the donor's <span class="disease" id="22969001-6-46-53">obesity</span> status and depot site of origin distinguishes the properties of subcutaneous-derived ASCs with respect to enhanced invasion and this is associated with the dysregulation of <span class="gene" id="22969001-6-227-236">calpain-4</span>, calpastatin, and MMP-15.	22969001.0	2012.0
CAPNS1	826	Prostatic Neoplasms	C0033578	0.3	Biomarker	group	CTD_human	Identification of genes potentially involved in the acquisition of androgen-independent and metastatic tumor growth in an autochthonous genetically engineered mouse prostate cancer model.	17013881.0	2007.0
CAPNS1	826	Epstein-Barr Virus Infections	C0149678	0.01	AlteredExpression	group	BEFREE	Moreover, expression of <span class="gene" id="24703594-5-24-29">Capn4</span> was significantly correlated with <span class="disease" id="24703594-5-64-92">Epstein-Barr virus infection</span>, advanced stages, and lymph node or distant metastasis (P &lt; 0.001).	24703594.0	2014.0
CAPNS1	826	Secondary malignant neoplasm of lung	C0153676	0.01	AlteredExpression	disease	BEFREE	Importantly, miR-203 overexpression markedly inhibited the proliferation, invasion and metastasis of hepatic residual HCC through suppressing expression of Ki67, <span class="gene" id="28100026-8-162-168">CAPNS1</span> and <span class="disease" id="28100026-8-173-188">lung metastasis</span>.	28100026.0	2017.0
CAPNS1	826	Tumor Progression	C0178874	0.03	AlteredExpression	phenotype	BEFREE	Additionally, we also found that overexpression of <span class="gene" id="29331389-4-51-56">Capn4</span> is significantly correlated with <span class="disease" id="29331389-4-90-107">tumor progression</span> and poor survival in CRC patients.	29331389.0	2018.0
CAPNS1	826	Tumor Progression	C0178874	0.03	GeneticVariation	phenotype	BEFREE	To date, accumulating evidence supports the use of calpains, including calpain small subunit 1 (also known as Capn4 or <span class="gene" id="27878263-3-119-125">CAPNS1</span>), which affect <span class="disease" id="27878263-3-141-159">cancer progression</span> through many pathways, such as epithelial‑mesenchymal transition (EMT), the Wnt/β-catenin (β-catenin) and the nuclear factor κB (NF-κB) …	27878263.0	2017.0
CAPNS1	826	Tumor Progression	C0178874	0.03	AlteredExpression	phenotype	BEFREE	<span class="gene" id="24514433-0-0-5">Capn4</span> mRNA level is correlated with <span class="disease" id="24514433-0-36-54">tumour progression</span> and clinical outcome in clear cell renal cell carcinoma.	24514433.0	2014.0
CAPNS1	826	Malignant neoplasm of lung	C0242379	0.01	AlteredExpression	disease	BEFREE	Finally, we demonstrated that <span class="gene" id="25636510-8-30-35">Capn4</span> enhanced the invasion ability of <span class="disease" id="25636510-8-69-80">lung cancer</span> cells by upregulating the expression of matrix metalloproteinase 2.	25636510.0	2015.0
CAPNS1	826	Squamous cell carcinoma of esophagus	C0279626	0.01	AlteredExpression	disease	BEFREE	Overall, our results show that enhanced <span class="gene" id="30444080-9-40-45">Capn4</span> expression activates the Wnt/β-catenin signaling pathway, resulting in increased ZEB1 expression and the promotion of <span class="disease" id="30444080-9-164-168">ESCC</span> cell metastasis.	30444080.0	2019.0
CAPNS1	826	Conventional (Clear Cell) Renal Cell Carcinoma	C0279702	0.03	Biomarker	disease	BEFREE	This study aimed to further elucidate the molecular mechanisms underlying <span class="gene" id="29648579-2-74-79">Capn4</span>-mediated <span class="disease" id="29648579-2-89-94">ccRCC</span> progression.	29648579.0	2018.0
CAPNS1	826	Conventional (Clear Cell) Renal Cell Carcinoma	C0279702	0.03	Biomarker	disease	BEFREE	The findings from this study indicate that <span class="gene" id="24514433-6-43-48">Capn4</span> has the potential to be an independent prognostic indicator for <span class="disease" id="24514433-6-113-118">ccRCC</span>.	24514433.0	2014.0
CAPNS1	826	Conventional (Clear Cell) Renal Cell Carcinoma	C0279702	0.03	AlteredExpression	disease	BEFREE	Bioinformatics analysis and luciferase reporter assay showed that <span class="gene" id="30452399-9-66-89">Calpain small subunit 1</span> (<span class="gene" id="30452399-9-91-96">Capn4</span>) was negatively regulated by miR-337-3p, and overexpression of miR-337-3p attenuated the miR-337-3p-mediated effects on <span class="disease" id="30452399-9-217-222">ccRCC</span> cellular functions.	30452399.0	2018.0
CAPNS1	826	Solid Neoplasm	C0280100	0.01	AlteredExpression	phenotype	BEFREE	Recent studies have shown a close correlation between <span class="gene" id="29344277-1-54-59">Capn4</span> expression and the prognosis of patients with <span class="disease" id="29344277-1-106-118">solid tumors</span>.	29344277.0	2018.0
CAPNS1	826	Intrahepatic Cholangiocarcinoma	C0345905	0.01	AlteredExpression	disease	BEFREE	<span class="gene" id="23349941-8-0-5">Capn4</span> overexpression significantly correlated with the presence of lymphatic metastasis of <span class="disease" id="23349941-8-91-94">ICC</span> (p = 0.026) and the tumor-node-metastasis (TNM) stage (p = 0.009).	23349941.0	2013.0
CAPNS1	826	Prediabetes syndrome	C0362046	0.01	Biomarker	disease	BEFREE	These protective effects of calpain disruption in endothelial cells were associated with an increase in myocardial capillary density (wild-type vs <span class="gene" id="30778623-11-147-153">Capns1</span>-KO 3646.14 ± 423.51 vs 4708.7 ± 417.93 capillary number/high-power field in <span class="disease" id="30778623-11-230-241">prediabetes</span>, 2999.36 ± 854.77 vs 4579.22 ± 672.56 capillary numb…	30778623.0	2019.0
CAPNS1	826	Malignant neoplasm of prostate	C0376358	0.32	Biomarker	disease	CTD_human	Identification of genes potentially involved in the acquisition of androgen-independent and metastatic tumor growth in an autochthonous genetically engineered mouse prostate cancer model.	17013881.0	2007.0
CAPNS1	826	Malignant neoplasm of prostate	C0376358	0.32	AlteredExpression	disease	BEFREE	Real-time quantitative PCR and Western blot analysis showed that miR-520b negatively regulated <span class="gene" id="30241050-9-95-100">Capn4</span> expression in <span class="disease" id="30241050-9-115-130">prostate cancer</span> cells in vitro.	30241050.0	2018.0
CAPNS1	826	Malignant neoplasm of prostate	C0376358	0.32	Biomarker	disease	BEFREE	To see whether such drugs could be used at lower concentrations with the same efficacy, it was first shown that microvesiculation of <span class="disease" id="26302712-2-133-148">prostate cancer</span> (<span class="disease" id="26302712-2-150-153">PCa</span>) cells, PC3, could be inhibited pharmacologically with calpeptin (calpain inhibitor) and by siRNA (<span class="gene" id="26302712-2-253-25…	26302712.0	2015.0
CAPNS1	826	Carcinogenesis	C0596263	0.02	GeneticVariation	phenotype	BEFREE	Here, we report that conditional deletion of <span class="gene" id="30279968-3-45-51">capns1</span> disrupted calpain-1 and calpain-2 expression and activity, and this was associated with delayed <span class="disease" id="30279968-3-148-161">tumorigenesis</span> and altered signaling in a transgenic mouse model of spontaneous HER2&lt;sup&gt;+&lt;/sup&gt; breast cancer and effectively blocked <spa…	30279968.0	2018.0
CAPNS1	826	Carcinogenesis	C0596263	0.02	AlteredExpression	phenotype	BEFREE	Recent evidence indicates that the increased expression of <span class="gene" id="24628706-1-59-82">calpain small subunit 1</span> (<span class="gene" id="24628706-1-84-89">Capn4</span>) is associated with <span class="disease" id="24628706-1-110-123">tumorigenesis</span>.	24628706.0	2014.0
CAPNS1	826	Prostate carcinoma	C0600139	0.02	AlteredExpression	disease	BEFREE	Real-time quantitative PCR and Western blot analysis showed that miR-520b negatively regulated <span class="gene" id="30241050-9-95-100">Capn4</span> expression in <span class="disease" id="30241050-9-115-130">prostate cancer</span> cells in vitro.	30241050.0	2018.0
CAPNS1	826	Prostate carcinoma	C0600139	0.02	Biomarker	disease	BEFREE	To see whether such drugs could be used at lower concentrations with the same efficacy, it was first shown that microvesiculation of <span class="disease" id="26302712-2-133-148">prostate cancer</span> (<span class="disease" id="26302712-2-150-153">PCa</span>) cells, PC3, could be inhibited pharmacologically with calpeptin (calpain inhibitor) and by siRNA (<span class="gene" id="26302712-2-253-25…	26302712.0	2015.0
CAPNS1	826	Breast Carcinoma	C0678222	0.01	AlteredExpression	disease	BEFREE	Increase of <span class="gene" id="22377768-3-12-20">calpain4</span> expression and isoform activities were detected in <span class="disease" id="22377768-3-72-85">breast cancer</span> cells and HER2-positive tumors.	22377768.0	2012.0
CAPNS1	826	Carcinoma of lung	C0684249	0.01	AlteredExpression	disease	BEFREE	Finally, we demonstrated that <span class="gene" id="25636510-8-30-35">Capn4</span> enhanced the invasion ability of <span class="disease" id="25636510-8-69-80">lung cancer</span> cells by upregulating the expression of matrix metalloproteinase 2.	25636510.0	2015.0
CAPNS1	826	Secondary malignant neoplasm of lymph node	C0686619	0.01	AlteredExpression	disease	BEFREE	High levels of <span class="gene" id="25636510-4-15-20">Capn4</span> expression were associated with <span class="disease" id="25636510-4-53-74">lymph node metastasis</span> and large tumor size in NSCLC patients.	25636510.0	2015.0
CAPNS1	826	ovarian neoplasm	C0919267	0.02	AlteredExpression	disease	BEFREE	We evaluated <span class="gene" id="28535511-4-13-18">Capn4</span> and osteopontin (OPN) expression in EOC cell lines and tissues from patients with <span class="disease" id="28535511-4-101-115">ovarian cancer</span> by western blotting and immunohistochemical analysis.	28535511.0	2017.0
CAPNS1	826	ovarian neoplasm	C0919267	0.02	Biomarker	disease	BEFREE	This study aimed to investigate clinical role of <span class="gene" id="29344277-2-49-54">Capn4</span> in <span class="disease" id="29344277-2-58-72">ovarian cancer</span>.	29344277.0	2018.0
CAPNS1	826	Malignant neoplasm of ovary	C1140680	0.02	Biomarker	disease	BEFREE	This study aimed to investigate clinical role of <span class="gene" id="29344277-2-49-54">Capn4</span> in <span class="disease" id="29344277-2-58-72">ovarian cancer</span>.	29344277.0	2018.0
CAPNS1	826	Malignant neoplasm of ovary	C1140680	0.02	AlteredExpression	disease	BEFREE	We evaluated <span class="gene" id="28535511-4-13-18">Capn4</span> and osteopontin (OPN) expression in EOC cell lines and tissues from patients with <span class="disease" id="28535511-4-101-115">ovarian cancer</span> by western blotting and immunohistochemical analysis.	28535511.0	2017.0
CAPNS1	826	Tumor Cell Invasion	C1269955	0.1	AlteredExpression	phenotype	BEFREE	Knockdown of <span class="gene" id="29331762-5-13-18">Capn4</span> by siRNA significantly inhibited the proliferation and <span class="disease" id="29331762-5-74-82">invasion</span> of CRC cell lines.	29331762.0	2018.0
CAPNS1	826	Tumor Cell Invasion	C1269955	0.1	AlteredExpression	phenotype	BEFREE	<span class="gene" id="19053044-0-0-5">Capn4</span> overexpression underlies <span class="disease" id="19053044-0-31-45">tumor invasion</span> and metastasis after liver transplantation for hepatocellular carcinoma.	19053044.0	2009.0
CAPNS1	826	Tumor Cell Invasion	C1269955	0.1	AlteredExpression	phenotype	BEFREE	Silencing of <span class="gene" id="30444080-6-13-18">Capn4</span> expression markedly inhibited ESCC <span class="disease" id="30444080-6-54-62">invasion</span> and metastasis in vitro and in vivo, and was accompanied by decreased ZEB1 expression.	30444080.0	2019.0
CAPNS1	826	Tumor Cell Invasion	C1269955	0.1	AlteredExpression	phenotype	BEFREE	The down-regulation of <span class="gene" id="24628706-7-23-28">Capn4</span> in glioma cells led to a decrease in <span class="disease" id="24628706-7-66-74">invasion</span> and migration in vitro.	24628706.0	2014.0
CAPNS1	826	Tumor Cell Invasion	C1269955	0.1	AlteredExpression	phenotype	BEFREE	It was found that Capn4 was up-regulated in the ccRCC cells, and <span class="gene" id="29648579-7-65-70">Capn4</span> overexpression suppressed cell adhesion activity and increased cell <span class="disease" id="29648579-7-139-147">invasion</span> and migration in 786-O cells, while <span class="gene" id="29648579-7-184-189">Capn4</span> silencing increased cell adhesion activity and impaired th…	29648579.0	2018.0
CAPNS1	826	Tumor Cell Invasion	C1269955	0.1	AlteredExpression	phenotype	BEFREE	<span class="gene" id="23349941-7-0-5">Capn4</span> down-regulation impaired the migration/<span class="disease" id="23349941-7-45-53">invasion</span> ability of HCCC-9810 and QBC939 cells in vitro and decreased MMP2 expression.	23349941.0	2013.0
CAPNS1	826	Tumor Cell Invasion	C1269955	0.1	AlteredExpression	phenotype	BEFREE	When we preformed overexpression of <span class="gene" id="28579809-9-36-41">Capn4</span>, it reversed the inhibitory effect of miR-124 on the proliferation and <span class="disease" id="28579809-9-113-121">invasion</span> of NPC cells.	28579809.0	2017.0
CAPNS1	826	Tumor Cell Invasion	C1269955	0.1	Biomarker	phenotype	BEFREE	The U87 and U251 cells were transfected with scrambled microRNA, miR-124 mimics and/or pLenti-<span class="gene" id="26530859-6-94-99">Capn4</span> prior to wound‑healing and Transwell <span class="disease" id="26530859-6-137-145">invasion</span> assays.	26530859.0	2016.0
CAPNS1	826	Tumor Cell Invasion	C1269955	0.1	Biomarker	phenotype	BEFREE	Transwell assays and xenograft tumorigenicity studies were also performed to assess the effects of <span class="gene" id="27878263-8-99-104">Capn4</span> on migration and <span class="disease" id="27878263-8-122-130">invasion</span> in vitro and tumor growth in vivo, respectively.	27878263.0	2017.0
CAPNS1	826	Tumor Cell Invasion	C1269955	0.1	Biomarker	phenotype	BEFREE	Thus, the data indicate that both the donor's obesity status and depot site of origin distinguishes the properties of subcutaneous-derived ASCs with respect to enhanced <span class="disease" id="22969001-6-169-177">invasion</span> and this is associated with the dysregulation of <span class="gene" id="22969001-6-227-236">calpain-4</span>, calpastatin, and MMP-15.	22969001.0	2012.0
CAPNS1	826	Tumor Cell Invasion	C1269955	0.1	Biomarker	phenotype	BEFREE	<span class="gene" id="30655802-0-0-5">Capn4</span> regulates migration and <span class="disease" id="30655802-0-30-38">invasion</span> of ovarian carcinoma cells via targeting osteopontin-mediated PI3K/AKT signaling pathway.	30655802.0	2019.0
CAPNS1	826	Tumor Cell Invasion	C1269955	0.1	Biomarker	phenotype	BEFREE	Furthermore, siRNA knockdown of <span class="gene" id="24703594-7-32-37">Capn4</span> suppressed cell migration and <span class="disease" id="24703594-7-68-76">invasion</span> in vitro and in vivo.	24703594.0	2014.0
CAPNS1	826	Tumor Cell Invasion	C1269955	0.1	Biomarker	phenotype	BEFREE	Finally, we demonstrated that <span class="gene" id="25636510-8-30-35">Capn4</span> enhanced the <span class="disease" id="25636510-8-49-57">invasion</span> ability of lung cancer cells by upregulating the expression of matrix metalloproteinase 2.	25636510.0	2015.0
CAPNS1	826	Primary malignant neoplasm	C1306459	0.03	AlteredExpression	group	BEFREE	Glioma tissues exhibited notably higher expression of <span class="gene" id="24628706-6-54-59">Capn4</span> compared with control brain tissues and was positively correlated with histological <span class="disease" id="24628706-6-144-154">malignancy</span>.	24628706.0	2014.0
CAPNS1	826	Primary malignant neoplasm	C1306459	0.03	Biomarker	group	BEFREE	<span class="gene" id="30444080-1-0-5">Capn4</span> and ZEB1 play important roles in the metastasis of several types of <span class="disease" id="30444080-1-74-80">cancer</span>.	30444080.0	2019.0
CAPNS1	826	Primary malignant neoplasm	C1306459	0.03	Biomarker	group	BEFREE	The effect of <span class="gene" id="29648579-6-14-19">Capn4</span> on <span class="disease" id="29648579-6-23-29">cancer</span> metastasis in vivo was assessed in a nude mice xenograft model.	29648579.0	2018.0
CAPNS1	826	Primary malignant neoplasm of lung	C1306460	0.01	AlteredExpression	disease	BEFREE	Finally, we demonstrated that <span class="gene" id="25636510-8-30-35">Capn4</span> enhanced the invasion ability of <span class="disease" id="25636510-8-69-80">lung cancer</span> cells by upregulating the expression of matrix metalloproteinase 2.	25636510.0	2015.0
CAPNS1	826	Mammary Neoplasms	C1458155	0.01	AlteredExpression	group	BEFREE	Here, we observed that the expression levels of both HBXIP and <span class="gene" id="25304384-3-63-86">Calpain small subunit 1</span> (<span class="gene" id="25304384-3-88-93">Capn4</span>) were very high in clinical metastatic lymph nodes of <span class="disease" id="25304384-3-148-160">breast tumor</span>.	25304384.0	2014.0
CAPNS1	826	Glioblastoma Multiforme	C1621958	0.02	AlteredExpression	disease	BEFREE	Immunoblotting showed a marked upregulation of <span class="gene" id="26530859-9-47-52">Capn4</span> expression in <span class="disease" id="26530859-9-67-70">GBM</span> tissues.	26530859.0	2016.0
CAPNS1	826	Glioblastoma Multiforme	C1621958	0.02	Biomarker	disease	BEFREE	Based on the results of the multivariate analysis, <span class="gene" id="24628706-9-51-56">Capn4</span>(high) was demonstrated to be a negative independent prognostic indicator for PFS and OS in <span class="disease" id="24628706-9-148-151">GBM</span> patients.	24628706.0	2014.0
CAPNS1	826	Liver carcinoma	C2239176	0.02	Biomarker	disease	BEFREE	Tissue microarray in a further 192 cases revealed that Capn4 significantly correlated with invasive phenotype of HCC, and univariate and multivariate analyses indicated that <span class="gene" id="19053044-9-174-179">Capn4</span> is an independent prognostic factor for recurrence and survival of <span class="disease" id="19053044-9-247-250">HCC</span> patients.	19053044.0	2009.0
CAPNS1	826	Liver carcinoma	C2239176	0.02	Biomarker	disease	BEFREE	<span class="gene" id="23349941-1-0-23">Calpain small subunit 1</span> (<span class="gene" id="23349941-1-25-30">Capn4</span>) has been shown to correlate with the metastasis/invasion of <span class="disease" id="23349941-1-92-116">hepatocellular carcinoma</span>.	23349941.0	2013.0
CAPNS1	826	Nasopharyngeal carcinoma	C2931822	0.04	Biomarker	disease	BEFREE	Therapeutically, additional and more specific LMP1 and <span class="gene" id="31691433-9-55-60">Capn4</span> targeted inhibitors could be exploited to treat <span class="disease" id="31691433-9-109-112">NPC</span>.	31691433.0	2020.0
CAPNS1	826	Nasopharyngeal carcinoma	C2931822	0.04	AlteredExpression	disease	BEFREE	MALAT1 and <span class="gene" id="28857668-9-11-16">Capn4</span> were upregulated while miR-124 expression was downregulated in <span class="disease" id="28857668-9-80-83">NPC</span> cell lines.	28857668.0	2017.0
CAPNS1	826	Nasopharyngeal carcinoma	C2931822	0.04	Biomarker	disease	BEFREE	The patients with <span class="disease" id="24703594-6-18-21">NPC</span> displaying higher <span class="gene" id="24703594-6-40-45">Capn4</span> had a significantly shorter overall survival (P = 0.002) and progression-free survival (P = 0.003).	24703594.0	2014.0
CAPNS1	826	Nasopharyngeal carcinoma	C2931822	0.04	AlteredExpression	disease	BEFREE	According to our results, the expression of <span class="gene" id="28579809-6-44-49">Capn4</span> was found to be elevated, whereas the expression of miR-124 was lowered in <span class="disease" id="28579809-6-125-128">NPC</span> cell lines compared with normal nasopharyngeal cells.	28579809.0	2017.0
CAPNS1	826	Primary cholangiocarcinoma of intrahepatic biliary tract	C4284013	0.01	AlteredExpression	disease	BEFREE	Prognostic significance of <span class="gene" id="23349941-0-27-32">Capn4</span> overexpression in <span class="disease" id="23349941-0-51-82">intrahepatic cholangiocarcinoma</span>.	23349941.0	2013.0
CAPNS1	826	Carcinoma, Ovarian Epithelial	C4721610	0.02	Biomarker	disease	BEFREE	Furthermore, <span class="gene" id="28535511-9-13-18">Capn4</span> promoted <span class="disease" id="28535511-9-28-31">EOC</span> metastasis by interacting with the Wnt/β-catenin signaling pathway to upregulate OPN expression.	28535511.0	2017.0
CAPNS1	826	Carcinoma, Ovarian Epithelial	C4721610	0.02	Biomarker	disease	BEFREE	This study aimed to investigate clinical role of <span class="gene" id="29344277-2-49-54">Capn4</span> in <span class="disease" id="29344277-2-58-72">ovarian cancer</span>.	29344277.0	2018.0
CDC37	11140	Malignant Neoplasms	C0006826	0.06	Biomarker	group	BEFREE	In contrast to HSP90-directed agents, <span class="gene" id="18089825-4-38-43">Cdc37</span> targeting seems to affect <span class="disease" id="18089825-4-70-76">cancer</span> cells through a distinct mechanism and does not significantly deplete the intracellular levels of most known HSP90 client proteins.	18089825.0	2007.0
CDC37	11140	Malignant Neoplasms	C0006826	0.06	GeneticVariation	group	BEFREE	Structural optimization and structure-activity relationship (SAR) analysis were then carried out on the virtual hit of VS-8 with potent activity, which resulted in the discovery of compound 10 as a more potent regulator of Hsp90-<span class="gene" id="28482218-4-229-234">Cdc37</span> interaction with a promising inhibitory effect (IC&lt;sub&gt;50&lt;/sub&gt; = 27 μM), a moderate binding capacity …	28482218.0	2017.0
CDC37	11140	Malignant Neoplasms	C0006826	0.06	Biomarker	group	BEFREE	Putative biomarkers such as cell cycle related genes (<span class="gene" id="19082487-8-54-59">Cdc37</span>), cancer cell adhesion (Glycam 1, integrin alpha8, integrin alphaX and Clec4n), signal transduction (Tlr2, IL-33, and Ccbp2), migration (Ccr1, Ccl6, and diaphorase 1 (Cyb5r3) and <span class="disease" id="19082487-8-239-245">cancer</span> development (epiregulin) can be useful for diagnosis…	19082487.0	2009.0
CDC37	11140	Malignant Neoplasms	C0006826	0.06	Biomarker	group	BEFREE	Furthermore, <span class="gene" id="19177013-9-13-18">CDC37</span> silencing sensitises <span class="disease" id="19177013-9-40-46">cancer</span> cells to HSP90 inhibitors by potentiating kinase client depletion and the induction of apoptosis, suggesting that simultaneously modulating HSP90 and CDC37 could be beneficial.	19177013.0	2009.0
CDC37	11140	Malignant Neoplasms	C0006826	0.06	Biomarker	group	BEFREE	Hsp90 and <span class="gene" id="15661534-0-10-15">Cdc37</span> -- a chaperone <span class="disease" id="15661534-0-31-37">cancer</span> conspiracy.	15661534.0	2005.0
CDC37	11140	Malignant Neoplasms	C0006826	0.06	Biomarker	group	BEFREE	These results support an essential role for <span class="gene" id="18931700-8-44-49">CDC37</span> in concert with HSP90 in maintaining oncogenic protein kinase clients and endorse the therapeutic potential of targeting <span class="gene" id="18931700-8-171-176">CDC37</span> in <span class="disease" id="18931700-8-180-186">cancer</span>.	18931700.0	2009.0
CDC37	11140	Malignant tumor of colon	C0007102	0.01	GeneticVariation	disease	BEFREE	Collectively, these results reveal that reactivation of ERK and Akt associated respectively with the activity of mutant BRAF and CDC37 renders mutant BRAF colon cancer cells resistant to AUY922, with implications of co-targeting mutant BRAF and/or <span class="gene" id="27391062-6-248-253">CDC37</span> and HSP90 in the treatment of mutant BRAF <span class="disease" id="27391062-6-296-309">colon c…	27391062.0	2016.0
CDC37	11140	Colorectal Carcinoma	C0009402	0.02	Biomarker	disease	BEFREE	Thereby, <span class="gene" id="29288563-9-9-14">Cdc37</span> might serve as a potential therapeutic target in <span class="disease" id="29288563-9-64-67">CRC</span> patients.	29288563.0	2018.0
CDC37	11140	Colorectal Carcinoma	C0009402	0.02	Biomarker	disease	BEFREE	Here, we identified DDO-5936 as a small-molecule inhibitor of the Hsp90-<span class="gene" id="31555737-2-72-77">Cdc37</span> protein-protein interaction (PPI) in <span class="disease" id="31555737-2-115-132">colorectal cancer</span>.	31555737.0	2019.0
CDC37	11140	Crohn Disease	C0010346	0.1	GeneticVariation	disease	GWASCAT	Genome-wide association study implicates immune activation of multiple integrin genes in inflammatory bowel disease.	28067908.0	2017.0
CDC37	11140	Crohn Disease	C0010346	0.1	GeneticVariation	disease	GWASCAT	Association analyses identify 38 susceptibility loci for inflammatory bowel disease and highlight shared genetic risk across populations.	26192919.0	2015.0
CDC37	11140	Hypercholesterolemia, Familial	C0020445	0.1	GeneticVariation	disease	GWASDB	Low-density lipoprotein receptor mutations generate synthetic genome-wide associations.	22968135.0	2013.0
CDC37	11140	Inflammatory Bowel Diseases	C0021390	0.1	GeneticVariation	group	GWASDB	Host-microbe interactions have shaped the genetic architecture of inflammatory bowel disease.	23128233.0	2012.0
CDC37	11140	Inflammatory Bowel Diseases	C0021390	0.1	GeneticVariation	group	GWASCAT	Host-microbe interactions have shaped the genetic architecture of inflammatory bowel disease.	23128233.0	2012.0
CDC37	11140	Inflammatory Bowel Diseases	C0021390	0.1	GeneticVariation	group	GWASCAT	Association analyses identify 38 susceptibility loci for inflammatory bowel disease and highlight shared genetic risk across populations.	26192919.0	2015.0
CDC37	11140	Inflammatory Bowel Diseases	C0021390	0.1	GeneticVariation	group	GWASCAT	Genome-wide association study implicates immune activation of multiple integrin genes in inflammatory bowel disease.	28067908.0	2017.0
CDC37	11140	Chronic Lymphocytic Leukemia	C0023434	0.01	Biomarker	disease	BEFREE	Analysis of the expression profiles showed that the significantly up-regulated genes included cyclin D1, <span class="gene" id="15289859-7-105-127">cell division cycle 37</span> (<span class="gene" id="15289859-7-129-134">CDC37</span>) and <span class="disease" id="15289859-7-140-155">B-cell leukemia</span>/lymphoma-2 (BCL-2), while the down-regulated genes included cyclin D2 and CD9 antigen (p24…	15289859.0	2004.0
CDC37	11140	Multiple Myeloma	C0026764	0.01	AlteredExpression	disease	BEFREE	Real-time RT-PCR showed that the expression of <span class="gene" id="15289859-9-47-52">CDC37</span> gene was significantly up-regulated in <span class="disease" id="15289859-9-92-94">MM</span> patients with cyclin D1 overexpression compared with those without it (p=0.0418).	15289859.0	2004.0
CDC37	11140	Multiple Sclerosis	C0026769	0.1	GeneticVariation	disease	GWASDB	Genetic risk and a primary role for cell-mediated immune mechanisms in multiple sclerosis.	21833088.0	2011.0
CDC37	11140	Multiple Sclerosis	C0026769	0.1	GeneticVariation	disease	GWASCAT	Genetic risk and a primary role for cell-mediated immune mechanisms in multiple sclerosis.	21833088.0	2011.0
CDC37	11140	Neoplasms	C0027651	0.01	Biomarker	group	BEFREE	Collectively, our results demonstrate that the Hsp90/<span class="gene" id="14668798-7-53-58">Cdc37</span> complex is a major regulator of the stability of the LKB1 <span class="disease" id="14668798-7-117-122">tumor</span> suppressor.	14668798.0	2003.0
CDC37	11140	Peutz-Jeghers Syndrome	C0031269	0.01	Biomarker	disease	BEFREE	Stability of the <span class="disease" id="14668798-0-17-39">Peutz-Jeghers syndrome</span> kinase LKB1 requires its binding to the molecular chaperones Hsp90/<span class="gene" id="14668798-0-107-112">Cdc37</span>.	14668798.0	2003.0
CDC37	11140	Prostatic Neoplasms	C0033578	0.01	Biomarker	group	BEFREE	Thus, <span class="gene" id="18089825-9-6-11">Cdc37</span> is essential for maintaining <span class="disease" id="18089825-9-41-55">prostate tumor</span> cell growth and may represent a novel target in the search for multitargeted therapies based on the HSP90 chaperone system.	18089825.0	2007.0
CDC37	11140	Retinoblastoma	C0035335	0.01	Biomarker	disease	BEFREE	Our data further indicated that <span class="gene" id="29288563-6-32-37">Cdc37</span> increased the stability of cyclin-dependent kinase 4 (CDK4) to activate the <span class="disease" id="29288563-6-114-128">retinoblastoma</span> 1 (<span class="disease" id="29288563-6-132-135">RB1</span>) signaling pathway, followed by increased expression of Bcl-2 and Bcl-xL, which ultimately promoted cell surv…	29288563.0	2018.0
CDC37	11140	Ankylosing spondylitis	C0038013	0.1	GeneticVariation	disease	GWASCAT	Identification of multiple risk variants for ankylosing spondylitis through high-density genotyping of immune-related loci.	23749187.0	2013.0
CDC37	11140	Invasive aspergillosis	C0238013	0.01	Biomarker	disease	BEFREE	Positive IgG responses against Hsp90, Pep2, Crf1, and <span class="gene" id="22824184-7-54-59">Cdc37</span> were specifically associated with early-onset <span class="disease" id="22824184-7-106-108">IA</span> (&lt;40 days) rather than late-onset <span class="disease" id="22824184-7-143-145">IA</span> (P ≤ .009).	22824184.0	2012.0
CDC37	11140	Gastrointestinal Stromal Tumors	C0238198	0.01	Biomarker	group	BEFREE	Treatment with a specific CK2 inhibitor, CX4945, leads to <span class="gene" id="31776458-6-58-63">CDC37</span> dephosphorylation and inhibits KIT signalling in imatinib-sensitive and in imatinib-resistant <span class="disease" id="31776458-6-158-162">GIST</span> cell lines.	31776458.0	2020.0
CDC37	11140	Malignant neoplasm of prostate	C0376358	0.03	AlteredExpression	disease	BEFREE	These data suggest that the expression of <span class="gene" id="10822368-7-42-47">Cdc37</span> may promote inappropriate proliferation and may be an important early step in the development of human <span class="disease" id="10822368-7-151-166">prostate cancer</span>.	10822368.0	2000.0
CDC37	11140	Malignant neoplasm of prostate	C0376358	0.03	AlteredExpression	disease	BEFREE	<span class="gene" id="12907640-2-0-5">Cdc37</span> up-regulation is a common early event in localized human <span class="disease" id="12907640-2-63-78">prostate cancer</span>.	12907640.0	2003.0
CDC37	11140	Malignant neoplasm of prostate	C0376358	0.03	Biomarker	disease	BEFREE	These findings indicate that <span class="gene" id="31181782-8-29-34">CDC37</span>, a crucial protein in <span class="disease" id="31181782-8-57-72">prostate cancer</span> progression, is regulated reciprocally by MZF1 and SCAND1.	31181782.0	2019.0
CDC37	11140	Neurodegenerative Disorders	C0524851	0.01	Biomarker	group	BEFREE	Herein, we discuss the broad understanding of many Hsp90/<span class="gene" id="31824256-7-57-62">Cdc37</span> pathways and how this protein complex may be a useful target to regulate the progression of <span class="disease" id="31824256-7-155-180">neurodegenerative disease</span>.	31824256.0	2019.0
CDC37	11140	Carcinogenesis	C0596263	0.03	AlteredExpression	phenotype	BEFREE	MZF1 became bound to these regulatory sites and &lt;i&gt;trans&lt;/i&gt;-activated the &lt;i&gt;CDC37&lt;/i&gt; gene whereas MZF1 depletion decreased <span class="gene" id="31181782-5-126-131">CDC37</span> transcription and reduced the <span class="disease" id="31181782-5-162-175">tumorigenesis</span> of prostate cancer cells.	31181782.0	2019.0
CDC37	11140	Carcinogenesis	C0596263	0.03	Biomarker	phenotype	BEFREE	Given its influence on cell growth pathways, <span class="gene" id="29288563-2-45-50">Cdc37</span> has been discussed as a potential intermediate in <span class="disease" id="29288563-2-101-115">carcinogenesis</span>.	29288563.0	2018.0
CDC37	11140	Carcinogenesis	C0596263	0.03	AlteredExpression	phenotype	BEFREE	High levels of RUVBL2 promoted <span class="disease" id="31572066-10-31-45">carcinogenesis</span> through the heat shock protein 90 (HSP90)-<span class="gene" id="31572066-10-88-110">Cell Division Cycle 37</span> (<span class="gene" id="31572066-10-112-117">CDC37</span>), AKT serine/threonine kinase (AKT) and mitogen-activated protein kinase (ERK/MAPK) pathways.	31572066.0	2019.0
CDC37	11140	Prostate carcinoma	C0600139	0.03	AlteredExpression	disease	BEFREE	<span class="gene" id="12907640-2-0-5">Cdc37</span> up-regulation is a common early event in localized human <span class="disease" id="12907640-2-63-78">prostate cancer</span>.	12907640.0	2003.0
CDC37	11140	Prostate carcinoma	C0600139	0.03	AlteredExpression	disease	BEFREE	These data suggest that the expression of <span class="gene" id="10822368-7-42-47">Cdc37</span> may promote inappropriate proliferation and may be an important early step in the development of human <span class="disease" id="10822368-7-151-166">prostate cancer</span>.	10822368.0	2000.0
CDC37	11140	Prostate carcinoma	C0600139	0.03	Biomarker	disease	BEFREE	These findings indicate that <span class="gene" id="31181782-8-29-34">CDC37</span>, a crucial protein in <span class="disease" id="31181782-8-57-72">prostate cancer</span> progression, is regulated reciprocally by MZF1 and SCAND1.	31181782.0	2019.0
CDC37	11140	Primary malignant neoplasm	C1306459	0.06	Biomarker	group	BEFREE	Putative biomarkers such as cell cycle related genes (<span class="gene" id="19082487-8-54-59">Cdc37</span>), cancer cell adhesion (Glycam 1, integrin alpha8, integrin alphaX and Clec4n), signal transduction (Tlr2, IL-33, and Ccbp2), migration (Ccr1, Ccl6, and diaphorase 1 (Cyb5r3) and <span class="disease" id="19082487-8-239-245">cancer</span> development (epiregulin) can be useful for diagnosis…	19082487.0	2009.0
CDC37	11140	Primary malignant neoplasm	C1306459	0.06	GeneticVariation	group	BEFREE	Structural optimization and structure-activity relationship (SAR) analysis were then carried out on the virtual hit of VS-8 with potent activity, which resulted in the discovery of compound 10 as a more potent regulator of Hsp90-<span class="gene" id="28482218-4-229-234">Cdc37</span> interaction with a promising inhibitory effect (IC&lt;sub&gt;50&lt;/sub&gt; = 27 μM), a moderate binding capacity …	28482218.0	2017.0
CDC37	11140	Primary malignant neoplasm	C1306459	0.06	Biomarker	group	BEFREE	Furthermore, <span class="gene" id="19177013-9-13-18">CDC37</span> silencing sensitises <span class="disease" id="19177013-9-40-46">cancer</span> cells to HSP90 inhibitors by potentiating kinase client depletion and the induction of apoptosis, suggesting that simultaneously modulating HSP90 and CDC37 could be beneficial.	19177013.0	2009.0
CDC37	11140	Primary malignant neoplasm	C1306459	0.06	Biomarker	group	BEFREE	Hsp90 and <span class="gene" id="15661534-0-10-15">Cdc37</span> -- a chaperone <span class="disease" id="15661534-0-31-37">cancer</span> conspiracy.	15661534.0	2005.0
CDC37	11140	Primary malignant neoplasm	C1306459	0.06	Biomarker	group	BEFREE	In contrast to HSP90-directed agents, <span class="gene" id="18089825-4-38-43">Cdc37</span> targeting seems to affect <span class="disease" id="18089825-4-70-76">cancer</span> cells through a distinct mechanism and does not significantly deplete the intracellular levels of most known HSP90 client proteins.	18089825.0	2007.0
CDC37	11140	Primary malignant neoplasm	C1306459	0.06	Biomarker	group	BEFREE	These results support an essential role for <span class="gene" id="18931700-8-44-49">CDC37</span> in concert with HSP90 in maintaining oncogenic protein kinase clients and endorse the therapeutic potential of targeting <span class="gene" id="18931700-8-171-176">CDC37</span> in <span class="disease" id="18931700-8-180-186">cancer</span>.	18931700.0	2009.0
CDC37	11140	Malignant transformation	C1608408	0.01	Biomarker	phenotype	BEFREE	<span class="gene" id="19177013-6-0-5">CDC37</span>, a predominantly kinase client-associated cochaperone that promotes <span class="disease" id="19177013-6-74-98">malignant transformation</span>, has particular promise.	19177013.0	2009.0
CDC37	11140	Benign Prostatic Hyperplasia	C1704272	0.01	AlteredExpression	disease	BEFREE	Induction of human <span class="gene" id="10822368-0-19-24">Cdc37</span> in prostate cancer correlates with the ability of targeted <span class="gene" id="10822368-0-84-89">Cdc37</span> expression to promote <span class="disease" id="10822368-0-112-133">prostatic hyperplasia</span>.	10822368.0	2000.0
CDC37	11140	HER2-positive carcinoma of breast	C1960398	0.01	Biomarker	disease	BEFREE	Thus, our findings show that disrupting Hsp90-<span class="gene" id="30017966-9-46-51">Cdc37</span> interaction may represent a promising strategy against <span class="disease" id="30017966-9-107-134">HER2-positive breast cancer</span>, especially those with acquired resistance to trastuzumab.	30017966.0	2018.0
CDC37	11140	Leukemia, B-Cell	C2004493	0.01	Biomarker	disease	BEFREE	Analysis of the expression profiles showed that the significantly up-regulated genes included cyclin D1, <span class="gene" id="15289859-7-105-127">cell division cycle 37</span> (<span class="gene" id="15289859-7-129-134">CDC37</span>) and <span class="disease" id="15289859-7-140-155">B-cell leukemia</span>/lymphoma-2 (BCL-2), while the down-regulated genes included cyclin D2 and CD9 antigen (p24…	15289859.0	2004.0
CDC37	11140	Liver carcinoma	C2239176	0.03	AlteredExpression	disease	BEFREE	Resistance to <span class="disease" id="16216419-8-14-17">HCC</span> is associated with lower genomic instability and downregulation of cell cycle key genes in preneoplastic and neoplastic lesions. p16(INK4A) upregulation occurs in susceptible and resistant rat lesions. p16(INK4A)-induced growth restraint was circumvented by Hsp90/<span class="gene" id="16216419-8-282-287">Cdc37</span> chaperons …	16216419.0	2006.0
CDC37	11140	Liver carcinoma	C2239176	0.03	AlteredExpression	disease	BEFREE	In contrast, strong induction of HSP90, CDC37, and E2F4 was paralleled by P16(INK4A) downregulation and high levels of HSP90-CDK4 and <span class="gene" id="16317707-8-134-139">CDC37</span>-CDK4 complexes in <span class="disease" id="16317707-8-158-183">hepatocellular carcinomas</span> with poorer prognosis.	16317707.0	2005.0
CDC37	11140	Liver carcinoma	C2239176	0.03	AlteredExpression	disease	BEFREE	We confirmed the significant over-expression of <span class="gene" id="25098386-5-48-53">CDC37</span> transcript and protein in HBV-associated <span class="disease" id="25098386-5-95-98">HCC</span> patients.	25098386.0	2015.0
CDC37	11140	Prostatic Hyperplasia	C2937421	0.01	AlteredExpression	disease	BEFREE	Induction of human <span class="gene" id="10822368-0-19-24">Cdc37</span> in prostate cancer correlates with the ability of targeted <span class="gene" id="10822368-0-84-89">Cdc37</span> expression to promote <span class="disease" id="10822368-0-112-133">prostatic hyperplasia</span>.	10822368.0	2000.0
CDC37	11140	Triple Negative Breast Neoplasms	C3539878	0.01	Biomarker	disease	BEFREE	These data suggest that simvastatin is a novel Hsp90 inhibitor to disrupt the formation of the K292-acetylated Hsp90/<span class="gene" id="30039622-7-117-122">Cdc37</span> complex in <span class="disease" id="30039622-7-134-163">triple-negative breast cancer</span> cells.	30039622.0	2018.0
CDC37	11140	Malignant neoplasm of colon and/or rectum	C4722085	0.01	Biomarker	disease	BEFREE	Here, we identified DDO-5936 as a small-molecule inhibitor of the Hsp90-<span class="gene" id="31555737-2-72-77">Cdc37</span> protein-protein interaction (PPI) in <span class="disease" id="31555737-2-115-132">colorectal cancer</span>.	31555737.0	2019.0
CDC37	11140	Triple-Negative Breast Carcinoma	C4722518	0.01	Biomarker	disease	BEFREE	These data suggest that simvastatin is a novel Hsp90 inhibitor to disrupt the formation of the K292-acetylated Hsp90/<span class="gene" id="30039622-7-117-122">Cdc37</span> complex in <span class="disease" id="30039622-7-134-163">triple-negative breast cancer</span> cells.	30039622.0	2018.0
COPE	11316	Alcohol Use Disorder	C0001956	0.02	Biomarker	disease	BEFREE	<span class="gene" id="28118514-2-0-4">COPE</span> was delivered via telehealth to treat one black female veteran with combat trauma and <span class="disease" id="28118514-2-91-111">alcohol use disorder</span>.	28118514.0	2017.0
COPE	11316	Alcohol Use Disorder	C0001956	0.02	GeneticVariation	disease	BEFREE	&lt;i&gt;Methods:&lt;/i&gt; Through a cross-sectional and multicenter study, 122 <span class="disease" id="30973041-4-69-72">AUD</span> people (74 men and 48 women) responded to a sociodemographic interview and three self-questionnaires assessing personality (BFI), coping strategies (brief <span class="gene" id="30973041-4-228-232">COPE</span>), and anxiety-depression symptomatology (HADS).	30973041.0	2019.0
COPE	11316	Anxiety	C0003467	0.04	Biomarker	disease	BEFREE	Participants completed the Brief <span class="gene" id="27725249-5-33-37">COPE</span> and measures assessing quality of life (QOL) (Functional Assessment of Cancer Therapy-General) and psychological distress (Hospital <span class="disease" id="27725249-5-170-177">Anxiety</span> and Depression Scale) within eight weeks of diagnosis of incurable cancer.	27725249.0	2017.0
COPE	11316	Anxiety	C0003467	0.04	Biomarker	disease	BEFREE	Brief <span class="gene" id="26007689-8-6-10">COPE</span> scores showed that self-blame, behavioral disengagement, self-distraction, use of emotional support, venting, denial, and less acceptance were related to increased <span class="disease" id="26007689-8-175-182">anxiety</span>.	26007689.0	2015.0
COPE	11316	Anxiety	C0003467	0.04	GeneticVariation	disease	BEFREE	The main measurements were <span class="disease" id="31083624-4-27-34">anxiety</span> (Hamilton scale), coping (Brief <span class="gene" id="31083624-4-67-71">COPE</span>), subjective burden (Caregiver Strain Index), objective burden and sex of the caregiver.	31083624.0	2019.0
COPE	11316	Anxiety	C0003467	0.04	Biomarker	disease	BEFREE	Patients completed a set of questionnaires on working status and educational level, physical functioning (Frenchay Activities Index, FAI), mental functioning (Hospital <span class="disease" id="27402347-3-168-175">Anxiety</span> and Depression Scale, HADS), Coping Orientations to Problems Experienced, (<span class="gene" id="27402347-3-251-255">COPE</span> easy) and quality of life (Short-Form(SF…	27402347.0	2017.0
COPE	11316	Anxiety Disorders	C0003469	0.04	GeneticVariation	group	BEFREE	The main measurements were <span class="disease" id="31083624-4-27-34">anxiety</span> (Hamilton scale), coping (Brief <span class="gene" id="31083624-4-67-71">COPE</span>), subjective burden (Caregiver Strain Index), objective burden and sex of the caregiver.	31083624.0	2019.0
COPE	11316	Anxiety Disorders	C0003469	0.04	Biomarker	group	BEFREE	Brief <span class="gene" id="26007689-8-6-10">COPE</span> scores showed that self-blame, behavioral disengagement, self-distraction, use of emotional support, venting, denial, and less acceptance were related to increased <span class="disease" id="26007689-8-175-182">anxiety</span>.	26007689.0	2015.0
COPE	11316	Anxiety Disorders	C0003469	0.04	Biomarker	group	BEFREE	Patients completed a set of questionnaires on working status and educational level, physical functioning (Frenchay Activities Index, FAI), mental functioning (Hospital <span class="disease" id="27402347-3-168-175">Anxiety</span> and Depression Scale, HADS), Coping Orientations to Problems Experienced, (<span class="gene" id="27402347-3-251-255">COPE</span> easy) and quality of life (Short-Form(SF…	27402347.0	2017.0
COPE	11316	Anxiety Disorders	C0003469	0.04	Biomarker	group	BEFREE	Participants completed the Brief <span class="gene" id="27725249-5-33-37">COPE</span> and measures assessing quality of life (QOL) (Functional Assessment of Cancer Therapy-General) and psychological distress (Hospital <span class="disease" id="27725249-5-170-177">Anxiety</span> and Depression Scale) within eight weeks of diagnosis of incurable cancer.	27725249.0	2017.0
COPE	11316	Arteriosclerosis	C0003850	0.01	Biomarker	disease	BEFREE	In a pilot study, we identified autoantibodies against the <span class="gene" id="27923433-2-59-100">coatomer protein complex, subunit epsilon</span> [circulating anti-coatomer protein complex subunit epsilon autoantibody (COPE-Ab)], a cytosolic complex that mediates protein transport in the Golgi compartment, as a potential novel biomarker of <span class="disease" id="27923433-2-297-312">atheros…	27923433.0	2017.0
COPE	11316	Atherosclerosis	C0004153	0.01	Biomarker	disease	BEFREE	In a pilot study, we identified autoantibodies against the <span class="gene" id="27923433-2-59-100">coatomer protein complex, subunit epsilon</span> [circulating anti-coatomer protein complex subunit epsilon autoantibody (COPE-Ab)], a cytosolic complex that mediates protein transport in the Golgi compartment, as a potential novel biomarker of <span class="disease" id="27923433-2-297-312">atheros…	27923433.0	2017.0
COPE	11316	Bipolar Disorder	C0005586	0.01	Biomarker	disease	BEFREE	Predominant polarity in <span class="disease" id="30826493-0-24-40">bipolar disorder</span> patients: The <span class="gene" id="30826493-0-55-59">COPE</span> bipolar sample.	30826493.0	2019.0
COPE	11316	Malignant Neoplasms	C0006826	0.06	Biomarker	group	BEFREE	Methods We assessed patients' self-reported health status and treatment goal (Prognosis and Treatment Perceptions Questionnaire), coping (Brief <span class="gene" id="28574777-3-144-148">COPE</span>), QOL (Functional Assessment of <span class="disease" id="28574777-3-181-187">Cancer</span> Therapy-General), and mood (Hospital Anxiety and Depression Scale) within 8 weeks of incurable lung or GI ca…	28574777.0	2017.0
COPE	11316	Malignant Neoplasms	C0006826	0.06	Biomarker	group	BEFREE	Study participants from a comprehensive <span class="disease" id="27921222-4-40-46">cancer</span> center were asked to complete a series of instruments that measured their perception of the patient's cognitive dysfunction (revised memory and behavior problems checklist, RMBC), their own personal resilience (Resilience Scale, RS), and their utilization of a broad range of coping responses (<span c…	27921222.0	2017.0
COPE	11316	Malignant Neoplasms	C0006826	0.06	Biomarker	group	BEFREE	Participants completed assessments of QOL (Functional Assessment of <span class="disease" id="29140772-5-68-74">Cancer</span> Therapy-General), depressive symptoms (Patient Health Questionnaire-9), and coping (Brief <span class="gene" id="29140772-5-165-169">COPE</span>) at baseline and 24 weeks.	29140772.0	2018.0
COPE	11316	Malignant Neoplasms	C0006826	0.06	Biomarker	group	BEFREE	Questionnaires addressed patients' experience with <span class="disease" id="29265835-6-51-57">cancer</span> and included measures of coping (<span class="gene" id="29265835-6-91-95">COPE</span> and Emotional Approach Coping), social support (Interpersonal Support Evaluation List), and depressive symptoms (Center for Epidemiologic Studies Depression Scale).	29265835.0	2018.0
COPE	11316	Malignant Neoplasms	C0006826	0.06	Biomarker	group	BEFREE	We report the validation process of a 4-factor structure of the French version of the Brief <span class="gene" id="28077139-3-92-96">COPE</span> in a French sample of individuals facing a singular life event, such as <span class="disease" id="28077139-3-169-175">cancer</span>, including patients and their caregivers.	28077139.0	2017.0
COPE	11316	Malignant Neoplasms	C0006826	0.06	Biomarker	group	BEFREE	Participants completed the Brief <span class="gene" id="27725249-5-33-37">COPE</span> and measures assessing quality of life (QOL) (Functional Assessment of <span class="disease" id="27725249-5-109-115">Cancer</span> Therapy-General) and psychological distress (Hospital Anxiety and Depression Scale) within eight weeks of diagnosis of incurable <span class="disease" id="27725249-5-245-251">cancer<…	27725249.0	2017.0
COPE	11316	Colorectal Carcinoma	C0009402	0.01	Biomarker	disease	BEFREE	Two hundred forty-four white and African American patients in Virginia and Ohio who received a diagnosis of <span class="disease" id="27044057-4-108-111">CRC</span> and who experienced symptoms prior to diagnosis were administered a semistructured interview and the Brief <span class="gene" id="27044057-4-219-223">COPE</span> questionnaire.	27044057.0	2017.0
COPE	11316	Mental Depression	C0011570	0.06	Biomarker	disease	BEFREE	Participants completed the Brief <span class="gene" id="27725249-5-33-37">COPE</span> and measures assessing quality of life (QOL) (Functional Assessment of Cancer Therapy-General) and psychological distress (Hospital Anxiety and <span class="disease" id="27725249-5-182-192">Depression</span> Scale) within eight weeks of diagnosis of incurable cancer.	27725249.0	2017.0
COPE	11316	Mental Depression	C0011570	0.06	Biomarker	disease	BEFREE	A total of 30 adults with chronic fatigue syndrome filled in the Cognitive Emotion Regulation Questionnaire, the <span class="gene" id="28810458-2-113-117">COPE</span> and the Hospital Anxiety and <span class="disease" id="28810458-2-147-157">Depression</span> Scale.	28810458.0	2019.0
COPE	11316	Mental Depression	C0011570	0.06	Biomarker	disease	BEFREE	Problem-focused coping was measured by the three dimensions of active coping, planning, and using instrumental support from the Brief <span class="gene" id="31841535-4-134-138">COPE</span> scale, and <span class="disease" id="31841535-4-150-160">depression</span> was assessed by the Self-rating Depression Scale.	31841535.0	2019.0
COPE	11316	Mental Depression	C0011570	0.06	Biomarker	disease	BEFREE	We measured stress coping (an abbreviated version of the <span class="gene" id="28857394-4-57-61">COPE</span> Inventory: Brief <span class="gene" id="28857394-4-79-83">COPE</span>) and <span class="disease" id="28857394-4-89-99">depression</span> (the Japanese version of the Beck <span class="disease" id="28857394-4-134-144">Depression</span> Inventory-II: BDI-II).	28857394.0	2018.0
COPE	11316	Mental Depression	C0011570	0.06	Biomarker	disease	BEFREE	Methods We assessed patients' self-reported health status and treatment goal (Prognosis and Treatment Perceptions Questionnaire), coping (Brief <span class="gene" id="28574777-3-144-148">COPE</span>), QOL (Functional Assessment of Cancer Therapy-General), and mood (Hospital Anxiety and <span class="disease" id="28574777-3-237-247">Depression</span> Scale) within 8 weeks of incurable lung or GI ca…	28574777.0	2017.0
COPE	11316	Mental Depression	C0011570	0.06	Biomarker	disease	BEFREE	Patients completed a set of questionnaires on working status and educational level, physical functioning (Frenchay Activities Index, FAI), mental functioning (Hospital Anxiety and <span class="disease" id="27402347-3-180-190">Depression</span> Scale, HADS), Coping Orientations to Problems Experienced, (<span class="gene" id="27402347-3-251-255">COPE</span> easy) and quality of life (Short-Form(SF…	27402347.0	2017.0
COPE	11316	Depressive disorder	C0011581	0.06	Biomarker	disease	BEFREE	Participants completed the Brief <span class="gene" id="27725249-5-33-37">COPE</span> and measures assessing quality of life (QOL) (Functional Assessment of Cancer Therapy-General) and psychological distress (Hospital Anxiety and <span class="disease" id="27725249-5-182-192">Depression</span> Scale) within eight weeks of diagnosis of incurable cancer.	27725249.0	2017.0
COPE	11316	Depressive disorder	C0011581	0.06	Biomarker	disease	BEFREE	A total of 30 adults with chronic fatigue syndrome filled in the Cognitive Emotion Regulation Questionnaire, the <span class="gene" id="28810458-2-113-117">COPE</span> and the Hospital Anxiety and <span class="disease" id="28810458-2-147-157">Depression</span> Scale.	28810458.0	2019.0
COPE	11316	Depressive disorder	C0011581	0.06	Biomarker	disease	BEFREE	Problem-focused coping was measured by the three dimensions of active coping, planning, and using instrumental support from the Brief <span class="gene" id="31841535-4-134-138">COPE</span> scale, and <span class="disease" id="31841535-4-150-160">depression</span> was assessed by the Self-rating Depression Scale.	31841535.0	2019.0
COPE	11316	Depressive disorder	C0011581	0.06	Biomarker	disease	BEFREE	Methods We assessed patients' self-reported health status and treatment goal (Prognosis and Treatment Perceptions Questionnaire), coping (Brief <span class="gene" id="28574777-3-144-148">COPE</span>), QOL (Functional Assessment of Cancer Therapy-General), and mood (Hospital Anxiety and <span class="disease" id="28574777-3-237-247">Depression</span> Scale) within 8 weeks of incurable lung or GI ca…	28574777.0	2017.0
COPE	11316	Depressive disorder	C0011581	0.06	Biomarker	disease	BEFREE	We measured stress coping (an abbreviated version of the <span class="gene" id="28857394-4-57-61">COPE</span> Inventory: Brief <span class="gene" id="28857394-4-79-83">COPE</span>) and <span class="disease" id="28857394-4-89-99">depression</span> (the Japanese version of the Beck <span class="disease" id="28857394-4-134-144">Depression</span> Inventory-II: BDI-II).	28857394.0	2018.0
COPE	11316	Depressive disorder	C0011581	0.06	Biomarker	disease	BEFREE	Patients completed a set of questionnaires on working status and educational level, physical functioning (Frenchay Activities Index, FAI), mental functioning (Hospital Anxiety and <span class="disease" id="27402347-3-180-190">Depression</span> Scale, HADS), Coping Orientations to Problems Experienced, (<span class="gene" id="27402347-3-251-255">COPE</span> easy) and quality of life (Short-Form(SF…	27402347.0	2017.0
COPE	11316	Fatigue	C0015672	0.01	Biomarker	phenotype	BEFREE	<span class="disease" id="31655266-14-0-7">Fatigue</span> and <span class="gene" id="31655266-14-12-16">COPE</span> denial were predictors of higher LTP information preference in a multivariate model.	31655266.0	2020.0
COPE	11316	Irritable Bowel Syndrome	C0022104	0.01	Biomarker	disease	BEFREE	Measures included <span class="disease" id="27045996-4-18-21">IBS</span> severity (<span class="disease" id="27045996-4-32-56">Irritable Bowel Syndrome</span> Severity Scoring System), coping patterns (Carver Brief <span class="gene" id="27045996-4-113-117">COPE</span>), visceral sensitivity (Visceral Sensitivity Index), illness perceptions (Brief Illness Perceptions Questionnaire), psychological…	27045996.0	2017.0
COPE	11316	Motion Sickness	C0026603	0.01	GeneticVariation	disease	BEFREE	Compared to the Maladaptive group, the individuals of the Adaptive group scored higher on Boredom Susceptibility (i.e., a subscale of the Sensation Seeking Scale), lower on scales of susceptibility to <span class="disease" id="29662460-4-201-216">motion sickness</span> (<span class="disease" id="29662460-4-218-228">MSSQ-Short</span>) and tended to score lower on Instrumental Support Seeking (i.e.…	29662460.0	2018.0
COPE	11316	Pain	C0030193	0.01	Biomarker	phenotype	BEFREE	Improvement in kinesiophobia after surgery was less likely with higher pre-operative perceived <span class="disease" id="31563440-8-95-99">pain</span> frequency (OR 0.23 CI 0.06, 0.71; p=0.009) and higher <span class="gene" id="31563440-8-154-158">COPE</span>-denial scores (OR 0.43 CI 0.21, 0.88; p=0.02).	31563440.0	2020.0
COPE	11316	Parkinson Disease	C0030567	0.01	GeneticVariation	disease	BEFREE	Seventy individuals with <span class="disease" id="29557181-4-25-27">PD</span> (35 females and 35 males) were assessed with the Brief <span class="gene" id="29557181-4-83-87">COPE</span> scale, Life Orientation Test-Revised, and Center for Epidemiological Studies Depression Scale.	29557181.0	2019.0
COPE	11316	Prostatic Neoplasms	C0033578	0.01	AlteredExpression	group	LHGDN	Ubiquitylation of epsilon-COP by PIRH2 and regulation of the secretion of PSA.	17721809.0	2008.0
COPE	11316	Psoriasis	C0033860	0.01	Biomarker	disease	BEFREE	The severity of <span class="disease" id="31616215-7-16-25">psoriasis</span> was assessed by the Psoriasis Area and Severity Index (PASI), the Dermatology Life Quality Index (DLQI) was used for quality of life assessment, and the <span class="gene" id="31616215-7-179-183">COPE</span> questionnaire was used for determination of coping strategies used by psoriasis patients.	31616215.0	2019.0
COPE	11316	Schizophrenia	C0036341	0.01	Biomarker	disease	BEFREE	The data were collected by using schedule for affective disorders and <span class="disease" id="31816196-3-70-83">schizophrenia</span> for school-age children-present and lifetime version, kid-coping orientation to problems experienced (Kid-COPE), social support appraisals scale (SSAS), and <span class="gene" id="31816196-3-241-245">COPE</span>.	31816196.0	2020.0
COPE	11316	Post-Traumatic Stress Disorder	C0038436	0.01	Biomarker	disease	BEFREE	Intent-to-treat analyses revealed that <span class="gene" id="30529244-7-39-43">COPE</span>, in comparison to RP, resulted in significantly greater reductions in CAPS (d = 1.4, p &lt; .001) and PCL-M scores (d = 1.3, p = .01), as well as higher rates of <span class="disease" id="30529244-7-203-207">PTSD</span> diagnostic remission (OR = 5.3, p &lt; .01).	30529244.0	2019.0
COPE	11316	Substance Use Disorders	C0038586	0.04	GeneticVariation	group	BEFREE	Military veterans (N = 81, 90.1% male) with current <span class="disease" id="30529244-4-52-55">SUD</span> and PTSD were randomized to 12 sessions of <span class="gene" id="30529244-4-99-103">COPE</span> or Relapse Prevention (RP).	30529244.0	2019.0
COPE	11316	Substance Use Disorders	C0038586	0.04	GeneticVariation	group	BEFREE	A growing literature provides evidence for the use of integrated treatments (e.g., Concurrent Treatment of PTSD and <span class="disease" id="28118514-1-116-139">Substance Use Disorders</span> Using Prolonged Exposure; <span class="gene" id="28118514-1-166-170">COPE</span>); however, no known studies have applied <span class="gene" id="28118514-1-212-216">COPE</span> via telehealth.	28118514.0	2017.0
COPE	11316	Substance Use Disorders	C0038586	0.04	GeneticVariation	group	BEFREE	To address this gap in the literature, we utilized data from a larger study investigating a 12-week integrated, exposure-based treatment (i.e., Concurrent Treatment of PTSD and <span class="disease" id="31009834-3-177-200">Substance Use Disorders</span> using Prolonged Exposure, or <span class="gene" id="31009834-3-230-234">COPE</span>) to examine treatment outcomes by single vs. poly-<span class…	31009834.0	2019.0
COPE	11316	Substance Use Disorders	C0038586	0.04	Biomarker	group	BEFREE	A recent adaptation of PE, called Concurrent Treatment of PTSD and <span class="disease" id="28329434-2-67-90">Substance Use Disorders</span> Using Prolonged Exposure [<span class="gene" id="28329434-2-117-121">COPE</span>], integrates substance use disorder treatment with PE in the same timeframe (twelve 90-minute sessions, 8 of which include imaginal exposure).	28329434.0	2017.0
COPE	11316	Depressive Symptoms	C0086132	0.04	Biomarker	phenotype	BEFREE	Questionnaires addressed patients' experience with cancer and included measures of coping (<span class="gene" id="29265835-6-91-95">COPE</span> and Emotional Approach Coping), social support (Interpersonal Support Evaluation List), and <span class="disease" id="29265835-6-188-207">depressive symptoms</span> (Center for Epidemiologic Studies Depression Scale).	29265835.0	2018.0
COPE	11316	Depressive Symptoms	C0086132	0.04	Biomarker	phenotype	BEFREE	Results revealed significantly lower <span class="disease" id="28098747-7-37-56">depressive symptoms</span> at post-treatment in the <span class="gene" id="28098747-7-82-86">COPE</span> group, as compared to the relapse prevention group.	28098747.0	2017.0
COPE	11316	Depressive Symptoms	C0086132	0.04	GeneticVariation	phenotype	BEFREE	&lt;b&gt;Objectives:&lt;/b&gt; To examine (1) correlates of religious coping, and (2) associations of religious coping at baseline with evaluation of treatment acceptability and <span class="disease" id="31791141-1-166-184">depressive symptom</span> severity outcomes of short-term psychotherapeutic depression treatments among 277 low-income homebound older adults (70% female; 41% non-Hispanic Whi…	31791141.0	2019.0
COPE	11316	Depressive Symptoms	C0086132	0.04	Biomarker	phenotype	BEFREE	Participants completed assessments of QOL (Functional Assessment of Cancer Therapy-General), <span class="disease" id="29140772-5-93-112">depressive symptoms</span> (Patient Health Questionnaire-9), and coping (Brief <span class="gene" id="29140772-5-165-169">COPE</span>) at baseline and 24 weeks.	29140772.0	2018.0
COPE	11316	Abnormal behavior	C0233514	0.02	Biomarker	phenotype	BEFREE	Study participants from a comprehensive cancer center were asked to complete a series of instruments that measured their perception of the patient's cognitive dysfunction (revised memory and <span class="disease" id="27921222-4-191-208">behavior problems</span> checklist, RMBC), their own personal resilience (Resilience Scale, RS), and their utilization of a broad range of coping responses (<span…	27921222.0	2017.0
COPE	11316	Abnormal behavior	C0233514	0.02	Biomarker	phenotype	BEFREE	This study modelled the longer-term cost-effectiveness of five parenting interventions delivered in a Swedish context: Comet, Connect, the Incredible Years (IY), <span class="gene" id="31790442-3-162-166">COPE</span>, bibliotherapy, and a waitlist control, for the prevention of persistent <span class="disease" id="31790442-3-240-257">behavior problems</span>.	31790442.0	2019.0
COPE	11316	Malignant neoplasm of lung	C0242379	0.01	GeneticVariation	disease	BEFREE	In this prospective study, a cohort of 50 patients were evaluated using the <span class="gene" id="29379318-3-76-80">COPE</span> scale, Generalized Anxiety Disorder Questionnaire 7 (GAD-7), and Patient Health Questionnaire-9 (PHQ-9), both prior to and 1 month after learning about their <span class="disease" id="29379318-3-239-250">lung cancer</span> diagnosis.	29379318.0	2018.0
COPE	11316	Drug usage	C0242510	0.01	Biomarker	phenotype	BEFREE	Participants completed the gratitude questionnaire (GQ-6), the joy subscale of the Dispositional Positive Emotion Scale (DPES), the Brief <span class="gene" id="28704118-5-138-142">COPE</span>, and a questionnaire on their <span class="disease" id="28704118-5-173-181">drug use</span>.Data were collected in 2015.	28704118.0	2017.0
COPE	11316	Mixed anxiety and depressive disorder	C0338908	0.03	Biomarker	disease	BEFREE	To assess the feasibility, acceptability, and preliminary effects of a cognitive-behavioral intervention (Creating Opportunities for Patient Empowerment [<span class="gene" id="30477312-3-154-158">COPE</span>]) on <span class="disease" id="30477312-3-164-183">depression, anxiety</span>, and quality of life (QOL) in a sample of adolescent refugees (13-17 years) living in Lebanon.	30477312.0	2018.0
COPE	11316	Mixed anxiety and depressive disorder	C0338908	0.03	GeneticVariation	disease	BEFREE	Psychological distress, including <span class="disease" id="27991602-7-34-53">depression, anxiety</span>, stress, and overall distress (DASS-21); use of different coping styles (Brief <span class="gene" id="27991602-7-133-137">COPE</span>); and perceptions of HSCT and coping appraisals (Brief IPQ)..	27991602.0	2017.0
COPE	11316	Mixed anxiety and depressive disorder	C0338908	0.03	Biomarker	disease	BEFREE	Measures included IBS severity (Irritable Bowel Syndrome Severity Scoring System), coping patterns (Carver Brief <span class="gene" id="27045996-4-113-117">COPE</span>), visceral sensitivity (Visceral Sensitivity Index), illness perceptions (Brief Illness Perceptions Questionnaire), psychological distress (<span class="disease" id="27045996-4-258-277">Depression, Anxiety</span> and Stress Scale),…	27045996.0	2017.0
COPE	11316	Depressed mood	C0344315	0.06	Biomarker	phenotype	BEFREE	A total of 30 adults with chronic fatigue syndrome filled in the Cognitive Emotion Regulation Questionnaire, the <span class="gene" id="28810458-2-113-117">COPE</span> and the Hospital Anxiety and <span class="disease" id="28810458-2-147-157">Depression</span> Scale.	28810458.0	2019.0
COPE	11316	Depressed mood	C0344315	0.06	Biomarker	phenotype	BEFREE	Participants completed the Brief <span class="gene" id="27725249-5-33-37">COPE</span> and measures assessing quality of life (QOL) (Functional Assessment of Cancer Therapy-General) and psychological distress (Hospital Anxiety and <span class="disease" id="27725249-5-182-192">Depression</span> Scale) within eight weeks of diagnosis of incurable cancer.	27725249.0	2017.0
COPE	11316	Depressed mood	C0344315	0.06	Biomarker	phenotype	BEFREE	Methods We assessed patients' self-reported health status and treatment goal (Prognosis and Treatment Perceptions Questionnaire), coping (Brief <span class="gene" id="28574777-3-144-148">COPE</span>), QOL (Functional Assessment of Cancer Therapy-General), and mood (Hospital Anxiety and <span class="disease" id="28574777-3-237-247">Depression</span> Scale) within 8 weeks of incurable lung or GI ca…	28574777.0	2017.0
COPE	11316	Depressed mood	C0344315	0.06	Biomarker	phenotype	BEFREE	We measured stress coping (an abbreviated version of the <span class="gene" id="28857394-4-57-61">COPE</span> Inventory: Brief <span class="gene" id="28857394-4-79-83">COPE</span>) and <span class="disease" id="28857394-4-89-99">depression</span> (the Japanese version of the Beck <span class="disease" id="28857394-4-134-144">Depression</span> Inventory-II: BDI-II).	28857394.0	2018.0
COPE	11316	Depressed mood	C0344315	0.06	Biomarker	phenotype	BEFREE	Patients completed a set of questionnaires on working status and educational level, physical functioning (Frenchay Activities Index, FAI), mental functioning (Hospital Anxiety and <span class="disease" id="27402347-3-180-190">Depression</span> Scale, HADS), Coping Orientations to Problems Experienced, (<span class="gene" id="27402347-3-251-255">COPE</span> easy) and quality of life (Short-Form(SF…	27402347.0	2017.0
COPE	11316	Depressed mood	C0344315	0.06	Biomarker	phenotype	BEFREE	Problem-focused coping was measured by the three dimensions of active coping, planning, and using instrumental support from the Brief <span class="gene" id="31841535-4-134-138">COPE</span> scale, and <span class="disease" id="31841535-4-150-160">depression</span> was assessed by the Self-rating Depression Scale.	31841535.0	2019.0
COPE	11316	Carcinoma of lung	C0684249	0.01	GeneticVariation	disease	BEFREE	In this prospective study, a cohort of 50 patients were evaluated using the <span class="gene" id="29379318-3-76-80">COPE</span> scale, Generalized Anxiety Disorder Questionnaire 7 (GAD-7), and Patient Health Questionnaire-9 (PHQ-9), both prior to and 1 month after learning about their <span class="disease" id="29379318-3-239-250">lung cancer</span> diagnosis.	29379318.0	2018.0
COPE	11316	Malignant neoplasm of gastrointestinal tract	C0685938	0.02	Biomarker	disease	BEFREE	Methods We assessed patients' self-reported health status and treatment goal (Prognosis and Treatment Perceptions Questionnaire), coping (Brief <span class="gene" id="28574777-3-144-148">COPE</span>), QOL (Functional Assessment of Cancer Therapy-General), and mood (Hospital Anxiety and Depression Scale) within 8 weeks of incurable lung or <span class="disease" id="28574777-3-291-300">GI cancer</s…	28574777.0	2017.0
COPE	11316	Malignant neoplasm of gastrointestinal tract	C0685938	0.02	Biomarker	disease	BEFREE	We sought to validate seven subscales of the Brief <span class="gene" id="27725249-4-51-55">COPE</span> in a large sample of patients newly diagnosed with incurable lung and noncolorectal <span class="disease" id="27725249-4-140-164">gastrointestinal cancers</span> (N = 350).	27725249.0	2017.0
COPE	11316	psychological distress	C0815107	0.02	Biomarker	disease	BEFREE	Measures included IBS severity (Irritable Bowel Syndrome Severity Scoring System), coping patterns (Carver Brief <span class="gene" id="27045996-4-113-117">COPE</span>), visceral sensitivity (Visceral Sensitivity Index), illness perceptions (Brief Illness Perceptions Questionnaire), <span class="disease" id="27045996-4-234-256">psychological distress</span> (Depression, Anxiety and Stress Scale),…	27045996.0	2017.0
COPE	11316	psychological distress	C0815107	0.02	Biomarker	disease	BEFREE	Participants completed the Brief <span class="gene" id="27725249-5-33-37">COPE</span> and measures assessing quality of life (QOL) (Functional Assessment of Cancer Therapy-General) and <span class="disease" id="27725249-5-137-159">psychological distress</span> (Hospital Anxiety and Depression Scale) within eight weeks of diagnosis of incurable cancer.	27725249.0	2017.0
COPE	11316	Primary malignant neoplasm	C1306459	0.06	Biomarker	group	BEFREE	Questionnaires addressed patients' experience with <span class="disease" id="29265835-6-51-57">cancer</span> and included measures of coping (<span class="gene" id="29265835-6-91-95">COPE</span> and Emotional Approach Coping), social support (Interpersonal Support Evaluation List), and depressive symptoms (Center for Epidemiologic Studies Depression Scale).	29265835.0	2018.0
COPE	11316	Primary malignant neoplasm	C1306459	0.06	Biomarker	group	BEFREE	We report the validation process of a 4-factor structure of the French version of the Brief <span class="gene" id="28077139-3-92-96">COPE</span> in a French sample of individuals facing a singular life event, such as <span class="disease" id="28077139-3-169-175">cancer</span>, including patients and their caregivers.	28077139.0	2017.0
COPE	11316	Primary malignant neoplasm	C1306459	0.06	Biomarker	group	BEFREE	Participants completed the Brief <span class="gene" id="27725249-5-33-37">COPE</span> and measures assessing quality of life (QOL) (Functional Assessment of <span class="disease" id="27725249-5-109-115">Cancer</span> Therapy-General) and psychological distress (Hospital Anxiety and Depression Scale) within eight weeks of diagnosis of incurable <span class="disease" id="27725249-5-245-251">cancer<…	27725249.0	2017.0
COPE	11316	Primary malignant neoplasm	C1306459	0.06	Biomarker	group	BEFREE	Study participants from a comprehensive <span class="disease" id="27921222-4-40-46">cancer</span> center were asked to complete a series of instruments that measured their perception of the patient's cognitive dysfunction (revised memory and behavior problems checklist, RMBC), their own personal resilience (Resilience Scale, RS), and their utilization of a broad range of coping responses (<span c…	27921222.0	2017.0
COPE	11316	Primary malignant neoplasm	C1306459	0.06	Biomarker	group	BEFREE	Methods We assessed patients' self-reported health status and treatment goal (Prognosis and Treatment Perceptions Questionnaire), coping (Brief <span class="gene" id="28574777-3-144-148">COPE</span>), QOL (Functional Assessment of <span class="disease" id="28574777-3-181-187">Cancer</span> Therapy-General), and mood (Hospital Anxiety and Depression Scale) within 8 weeks of incurable lung or GI ca…	28574777.0	2017.0
COPE	11316	Primary malignant neoplasm	C1306459	0.06	Biomarker	group	BEFREE	Participants completed assessments of QOL (Functional Assessment of <span class="disease" id="29140772-5-68-74">Cancer</span> Therapy-General), depressive symptoms (Patient Health Questionnaire-9), and coping (Brief <span class="gene" id="29140772-5-165-169">COPE</span>) at baseline and 24 weeks.	29140772.0	2018.0
COPE	11316	Primary malignant neoplasm of lung	C1306460	0.01	GeneticVariation	disease	BEFREE	In this prospective study, a cohort of 50 patients were evaluated using the <span class="gene" id="29379318-3-76-80">COPE</span> scale, Generalized Anxiety Disorder Questionnaire 7 (GAD-7), and Patient Health Questionnaire-9 (PHQ-9), both prior to and 1 month after learning about their <span class="disease" id="29379318-3-239-250">lung cancer</span> diagnosis.	29379318.0	2018.0
COPE	11316	Cannabis use	C3160814	0.01	Biomarker	disease	BEFREE	In the SEM analysis, female sex and Asian ethnicity directly predicted future ARBs (beta weights 0.10 and -0.11, respectively), while all other variables had indirect impacts on ARBs through alcohol quantities (beta weights ~ 0.23 for European American ethnicity and low LR, 0.21 for <span class="disease" id="28876407-4-284-296">cannabis use</span> and <span class="gene" id="28876407-4-301-305">CO…	28876407.0	2018.0
COPE	11316	Compassion Fatigue	C4042834	0.01	Biomarker	disease	BEFREE	Validated measures of <span class="disease" id="31007264-3-22-40">compassion fatigue</span> and satisfaction (Professional Quality of Life Scale V [ProQOLV]), coping (Brief <span class="gene" id="31007264-3-122-126">COPE</span>), and resilience (Connor-Davidson Resilience Scale-2) were evaluated preprogram and at two, four, and six months postprogram, with resilience and coping style measured at …	31007264.0	2019.0
COPE	11316	Kinesiophobia	C4285782	0.01	Biomarker	disease	BEFREE	Improvement in <span class="disease" id="31563440-8-15-28">kinesiophobia</span> after surgery was less likely with higher pre-operative perceived pain frequency (OR 0.23 CI 0.06, 0.71; p=0.009) and higher <span class="gene" id="31563440-8-154-158">COPE</span>-denial scores (OR 0.43 CI 0.21, 0.88; p=0.02).	31563440.0	2020.0
GABARAP	11337	Malignant neoplasm of breast	C0006142	0.02	Biomarker	disease	BEFREE	In summary, our data suggest that <span class="gene" id="15695379-8-34-41">GABARAP</span> acts via a vesicle transport mechanism as a tumor suppressor in <span class="disease" id="15695379-8-106-119">breast cancer</span>.	15695379.0	2005.0
GABARAP	11337	Malignant neoplasm of breast	C0006142	0.02	AlteredExpression	disease	BEFREE	In this study, we asked using qRT-PCR, western blotting and epigenetic quantification whether the expression of the <span class="gene" id="26474850-3-116-123">GABARAP</span> family was regulated in <span class="disease" id="26474850-3-148-161">breast cancer</span> by epigenetic modifications.	26474850.0	2015.0
GABARAP	11337	Malignant Neoplasms	C0006826	0.01	Biomarker	group	BEFREE	Members of the ATG4 and the LC3/<span class="gene" id="30443548-2-32-39">GABARAP</span> family have been implicated in various diseases including <span class="disease" id="30443548-2-98-104">cancer</span>, and targeting the ATG4B protease has been suggested as a potential therapeutic anti-<span class="disease" id="30443548-2-190-196">cancer</span> strategy.	30443548.0	2018.0
GABARAP	11337	Epilepsy	C0014544	0.01	Biomarker	disease	BEFREE	Although there were no pathogenic mutations in DLG4/PSD95 or <span class="gene" id="20111057-6-61-68">GABARAP</span> in a cohort study with 142 patients with idiopathic developmental delay with/without <span class="disease" id="20111057-6-154-162">epilepsy</span>, further studies would be required for genes included in this region.	20111057.0	2010.0
GABARAP	11337	Hepatitis C	C0019196	0.01	Biomarker	disease	BEFREE	Overexpression of ATG5 and/or <span class="gene" id="28131804-7-30-37">GABARAP</span> could partly recover the IFN-λ1-inhibited <span class="disease" id="28131804-7-80-83">HCV</span> replication.	28131804.0	2017.0
GABARAP	11337	Hereditary Sensory Autonomic Neuropathy, Type 1	C0020071	0.01	GeneticVariation	disease	BEFREE	Moreover, <span class="disease" id="30773365-11-10-60">hereditary sensory and autonomic neuropathy type I</span> (HSAN I)-associated ATL3 mutations (<span class="variant" dbSNP="1351789814;rs1351789814;rs587777108;rs1259488389;s1351789814" genes_norm="10313;25923;64225">Y192C</span> and <span class="variant" dbSNP="rs948857984;rs1479543020;s1479543020" genes_norm="10313;64225">P338R</span>) disru…	30773365.0	2019.0
GABARAP	11337	Leukemia, Myelocytic, Acute	C0023467	0.01	Biomarker	disease	BEFREE	In order to evaluate the significance of the <span class="gene" id="23891751-3-45-52">GABARAP</span>s in the pathogenesis of <span class="disease" id="23891751-3-77-99">acute myeloid leukemia</span> (<span class="disease" id="23891751-3-101-104">AML</span>), we compared their expression in primary <span class="disease" id="23891751-3-147-150">AML</span> patient samples, CD34(+) progenitor cells a…	23891751.0	2013.0
GABARAP	11337	Machado-Joseph Disease	C0024408	0.01	Biomarker	disease	BEFREE	The <span class="disease" id="31625269-0-4-26">Machado-Joseph disease</span> deubiquitylase ataxin-3 interacts with LC3C/<span class="gene" id="31625269-0-71-78">GABARAP</span> and promotes autophagy.	31625269.0	2020.0
GABARAP	11337	Mesothelioma	C0025500	0.01	GeneticVariation	disease	BEFREE	In the present study, we established six <span class="disease" id="21205078-2-41-53">mesothelioma</span> cell lines possessing two allele deletions of the p16(INK4A) gene and one allele deletion of the neurofibromatosis type 2 gene, MM16, MM21, MM26, MM35, <span class="gene" id="21205078-2-206-210">MM46</span> and MM56, from pleural effusion fluids or surgically resected tumors of Japanese patien…	21205078.0	2011.0
GABARAP	11337	Neoplasms	C0027651	0.01	Biomarker	group	BEFREE	In summary, our data suggest that <span class="gene" id="15695379-8-34-41">GABARAP</span> acts via a vesicle transport mechanism as a <span class="disease" id="15695379-8-86-91">tumor</span> suppressor in breast cancer.	15695379.0	2005.0
GABARAP	11337	Hereditary Sensory and Autonomic Neuropathies	C0027889	0.01	GeneticVariation	group	BEFREE	Moreover, 2 <span class="disease" id="31032711-6-12-57">hereditary sensory and autonomic neuropathies</span> type 1 (HSANI)-associated mutations of ATL3 (<span class="variant" dbSNP="rs587777108" genes_norm="25923">Tyr192Cys</span> and <span class="variant" dbSNP="NA" genes_norm="NA">Pro338Arg</span>) impair ATL3's binding to <span class="gene" id="31032711-6-153-160">GABARAP</span> and function …	31032711.0	2019.0
GABARAP	11337	Nicotine Dependence	C0028043	0.01	Biomarker	disease	BEFREE	No significant association of <span class="gene" id="17164261-9-30-37">GABARAP</span> or DLG4 with <span class="disease" id="17164261-9-51-53">ND</span> was detected in the AA sample.	17164261.0	2007.0
GABARAP	11337	Degenerative polyarthritis	C0029408	0.01	Biomarker	disease	BEFREE	The aim of this study was to determine the role of the proautophagic <span class="gene" id="31020644-4-69-116">γ-aminobutyric acid receptor-associated protein</span> (<span class="gene" id="31020644-4-118-125">GABARAP</span>) on the therapeutic effects of BMSCs-derived chondrocytes in a rat model of <span class="disease" id="31020644-4-202-204">OA</span>, and elucidate the underlying mechanisms.	31020644.0	2019.0
GABARAP	11337	Parkinson Disease	C0030567	0.01	Biomarker	disease	BEFREE	Act5C: actin 5C; a.E.: after eclosion; Atg5: autophagy-related 5; <span class="gene" id="29989488-1-66-71">Atg8a</span>/LC3: autophagy-related 8a; CMA: chaperone-mediated autophagy; DHE: dihydroethidium; elav: embryonic lethal abnormal vision; eMI: endosomal microautophagy; ESCRT: endosomal sorting complexes required for transport; <span class="gene" id="29989488-1-286-293">GABARAP</span>: GABA t…	29989488.0	2018.0
GABARAP	11337	Polycystic Ovary Syndrome	C0032460	0.01	Biomarker	disease	BEFREE	Free androgen index, but not free estrogen index, insulin levels, or body mass index, negatively correlated with the endometrial expression of ATG3, ATG14, and <span class="gene" id="27845161-4-160-167">GABARAP</span> in <span class="disease" id="27845161-4-171-175">PCOS</span> patients.	27845161.0	2017.0
GABARAP	11337	Schizophrenia	C0036341	0.31	Biomarker	disease	PSYGENET	As a result, we identified one gene set with a joint effect significantly associated with <span class="disease" id="24365204-6-90-103">schizophrenia</span> and gene expression profiling analysis suggested that they were mainly neuro- and immune-related genes, such as glutamatergic gene (GRM5), GABAergic genes (GABRB1, <span class="gene" id="24365204-6-268-275">GABARAP</span>) and genes located in…	24365204.0	2014.0
GABARAP	11337	Schizophrenia	C0036341	0.31	AlteredExpression	disease	BEFREE	As a result, we identified one gene set with a joint effect significantly associated with <span class="disease" id="24365204-6-90-103">schizophrenia</span> and gene expression profiling analysis suggested that they were mainly neuro- and immune-related genes, such as glutamatergic gene (GRM5), GABAergic genes (GABRB1, <span class="gene" id="24365204-6-268-275">GABARAP</span>) and genes located in…	24365204.0	2014.0
GABARAP	11337	Virus Diseases	C0042769	0.01	Biomarker	group	BEFREE	Deficiency of Beclin1 or <span class="gene" id="29593293-5-25-30">ATG8a</span> enhances NIb accumulation and promotes <span class="disease" id="29593293-5-70-85">viral infection</span> and vice versa.	29593293.0	2018.0
GABARAP	11337	Stiff-Person Syndrome	C0085292	0.01	Biomarker	disease	BEFREE	These include anti-N-methyl-d-aspartate receptor (NMDAR) encephalitis which may present with orolingual facial dyskinesia and stereotyped movements, CRMP-5 IgG presenting with chorea, anti-Yo paraneoplastic cerebellar degeneration presenting with ataxia, anti-VGKC complex (Caspr2 antibodies) neuromyotonia, opsoclonus-myoclonus-ataxia syndrome, and muscle rigidity and episodic spasms (amphiphysin,…	29097081.0	2017.0
GABARAP	11337	Tumor Progression	C0178874	0.01	Biomarker	phenotype	BEFREE	The <span class="gene" id="21597319-3-4-11">GABARAP</span> family members (<span class="gene" id="21597319-3-28-35">GABARAP</span>, GABARAPL1 and GABARAPL2) and their close homologs (LC3 and Atg8) are <span class="negexp">not only involved</span> in the transport of proteins or vesicles but are also implicated in various mechanisms such as autophagy, cell death, cell proliferation and <span class…	21597319.0	2011.0
GABARAP	11337	Carcinoma, Lobular	C0206692	0.01	AlteredExpression	disease	LHGDN	<span class="gene" id="15695379-5-0-7">GABARAP</span> mRNA expression and protein expression were significantly down-regulated in invasive ductal and invasive <span class="disease" id="15695379-5-113-131">lobular carcinomas</span> compared with normal breast tissue measured by semiquantitative reverse transcription-PCR and immunohistochemistry, respectively.	15695379.0	2005.0
GABARAP	11337	Macrocephaly	C0221355	0.01	Biomarker	disease	BEFREE	The DLG4, <span class="gene" id="25123844-8-10-17">GABARAP</span>, and DULLARD genes included in the microduplications of both our patients appear to be candidate genes for neurodevelopmental delays and <span class="disease" id="25123844-8-155-167">macrocephaly</span> in individuals with 17p13.1 microduplication syndrome.	25123844.0	2014.0
GABARAP	11337	Abnormal mental state	C0278061	0.01	GeneticVariation	phenotype	BEFREE	The 3 tumor suppressor genes KCTD11, DLG4, and GPS2, in addition to the <span class="gene" id="19617690-6-72-79">GABARAP</span> gene, have a known or suspected function in neuronal development and are candidates for causing <span class="disease" id="19617690-6-176-193">mental impairment</span> in our patients.	19617690.0	2009.0
GABARAP	11337	Developmental delay (disorder)	C0424605	0.02	Biomarker	phenotype	BEFREE	Although there were no pathogenic mutations in DLG4/PSD95 or <span class="gene" id="20111057-6-61-68">GABARAP</span> in a cohort study with 142 patients with idiopathic <span class="disease" id="20111057-6-121-140">developmental delay</span> with/without epilepsy, further studies would be required for genes included in this region.	20111057.0	2010.0
GABARAP	11337	Developmental delay (disorder)	C0424605	0.02	GeneticVariation	phenotype	BEFREE	In contrast, deletion of <span class="gene" id="28413119-6-25-30">ATG8a</span> resulted in a complex phenotype with <span class="disease" id="28413119-6-68-87">delayed development</span>, reduced growth, phagocytosis and cell viability, an increase in ubiquitinylated proteins and a concomitant decrease in proteasomal activity.	28413119.0	2017.0
GABARAP	11337	Anovulatory (finding)	C0429468	0.01	Biomarker	disease	BEFREE	The mRNA levels of transcription factor forkhead box protein O1 (FOXO1) and several molecules involved in autophagosome formation (ATG13, RB1-inducible coiled-coil 1), autophagosome nucleation (ATG14, beclin 1, SH3-domain GRB2-like endophilin B1), autophagosome elongation (ATG3, ATG5, <span class="gene" id="27845161-3-286-333">γ-aminobutyric acid receptor-associated protein</span> - <span class="…	27845161.0	2017.0
GABARAP	11337	Global developmental delay	C0557874	0.02	Biomarker	disease	BEFREE	Although there were no pathogenic mutations in DLG4/PSD95 or <span class="gene" id="20111057-6-61-68">GABARAP</span> in a cohort study with 142 patients with idiopathic <span class="disease" id="20111057-6-121-140">developmental delay</span> with/without epilepsy, further studies would be required for genes included in this region.	20111057.0	2010.0
GABARAP	11337	Global developmental delay	C0557874	0.02	GeneticVariation	disease	BEFREE	In contrast, deletion of <span class="gene" id="28413119-6-25-30">ATG8a</span> resulted in a complex phenotype with <span class="disease" id="28413119-6-68-87">delayed development</span>, reduced growth, phagocytosis and cell viability, an increase in ubiquitinylated proteins and a concomitant decrease in proteasomal activity.	28413119.0	2017.0
GABARAP	11337	Breast Carcinoma	C0678222	0.02	Biomarker	disease	BEFREE	In summary, our data suggest that <span class="gene" id="15695379-8-34-41">GABARAP</span> acts via a vesicle transport mechanism as a tumor suppressor in <span class="disease" id="15695379-8-106-119">breast cancer</span>.	15695379.0	2005.0
GABARAP	11337	Breast Carcinoma	C0678222	0.02	AlteredExpression	disease	BEFREE	In this study, we asked using qRT-PCR, western blotting and epigenetic quantification whether the expression of the <span class="gene" id="26474850-3-116-123">GABARAP</span> family was regulated in <span class="disease" id="26474850-3-148-161">breast cancer</span> by epigenetic modifications.	26474850.0	2015.0
GABARAP	11337	Mental impairment	C0683322	0.01	GeneticVariation	disease	BEFREE	The 3 tumor suppressor genes KCTD11, DLG4, and GPS2, in addition to the <span class="gene" id="19617690-6-72-79">GABARAP</span> gene, have a known or suspected function in neuronal development and are candidates for causing <span class="disease" id="19617690-6-176-193">mental impairment</span> in our patients.	19617690.0	2009.0
GABARAP	11337	Mental handicap	C1306341	0.01	GeneticVariation	disease	BEFREE	The 3 tumor suppressor genes KCTD11, DLG4, and GPS2, in addition to the <span class="gene" id="19617690-6-72-79">GABARAP</span> gene, have a known or suspected function in neuronal development and are candidates for causing <span class="disease" id="19617690-6-176-193">mental impairment</span> in our patients.	19617690.0	2009.0
GABARAP	11337	Primary malignant neoplasm	C1306459	0.01	Biomarker	group	BEFREE	Members of the ATG4 and the LC3/<span class="gene" id="30443548-2-32-39">GABARAP</span> family have been implicated in various diseases including <span class="disease" id="30443548-2-98-104">cancer</span>, and targeting the ATG4B protease has been suggested as a potential therapeutic anti-<span class="disease" id="30443548-2-190-196">cancer</span> strategy.	30443548.0	2018.0
GABARAP	11337	Mammary Neoplasms	C1458155	0.01	AlteredExpression	group	LHGDN	Characterization of {gamma}-aminobutyric acid type A receptor-associated protein, a novel tumor suppressor, showing reduced expression in breast cancer.	15695379.0	2005.0
GABARAP	11337	FRIEDREICH ATAXIA 1	C1856689	0.01	Biomarker	disease	BEFREE	Thus, we have analyzed the effects of frataxin knockdown on mitochondrial morphology, mitophagy and ER function in our fly <span class="disease" id="29563863-7-123-127">FRDA</span> model using different histological and molecular markers such as tetramethylrhodamine, ethyl ester (TMRE), mitochondria-targeted GFP (mitoGFP), p62, <span class="gene" id="29563863-7-277-282">ATG8a</span>, LAMP1, Xbp1 …	29563863.0	2018.0
GABARAP	11337	Aplasia/Hypoplasia of the mandible	C4024589	0.01	AlteredExpression	phenotype	BEFREE	Because of the functional importance, we paid attention to DLG4/PSD95 and <span class="gene" id="20111057-4-74-81">GABARAP</span>, and analyzed zebrafish in which the zebrafish homolog of human DLG4/PSD95 and <span class="gene" id="20111057-4-161-168">GABARAP</span> was knocked down and found that gabarap knockdown resulted in small head and <span class="disease" id="20111057-4-246-266">hypoplast…	20111057.0	2010.0
LAMTOR2	28956	Congenital Abnormality	C0000768	0.01	Biomarker	group	BEFREE	Duplication of 5p with breakpoints proximal to band <span class="gene" id="9741467-4-52-55">p14</span> is generally associated with distinct craniofacial <span class="disease" id="9741467-4-107-120">malformations</span>, cardiac, renal, intestinal, and limb defects, and mental retardation, whereas duplications with breakpoints distal to 5p14 result in a milder phenotype characterized by minor fac…	9741467.0	1998.0
LAMTOR2	28956	Adenocarcinoma	C0001418	0.02	PosttranslationalModification	group	BEFREE	EBV-infection in cardiac and non-cardiac gastric <span class="disease" id="20978327-0-49-64">adenocarcinomas</span> is associated with promoter methylation of p16, <span class="gene" id="20978327-0-113-116">p14</span> and APC, but not hMLH1.	20978327.0	2010.0
LAMTOR2	28956	Adenocarcinoma	C0001418	0.02	PosttranslationalModification	group	BEFREE	EBV-infection in cardiac and non-cardiac gastric <span class="disease" id="21538028-0-49-64">adenocarcinomas</span> is associated with promoter methylation of p16, <span class="gene" id="21538028-0-113-116">p14</span> and APC, but not hMLH1.	21538028.0	2011.0
LAMTOR2	28956	Ameloblastoma	C0002448	0.01	Biomarker	disease	BEFREE	p53 gene status and expression of p53, MDM2, and <span class="gene" id="15078490-0-49-52">p14</span> proteins in <span class="disease" id="15078490-0-65-79">ameloblastomas</span>.	15078490.0	2004.0
LAMTOR2	28956	Rheumatoid Arthritis	C0003873	0.01	AlteredExpression	disease	BEFREE	Both p8 and <span class="gene" id="2292594-5-12-15">p14</span> of CaBP were found at elevated levels in sera of some patients with connective tissue diseases [highly elevated in <span class="disease" id="2292594-5-131-151">rheumatoid arthritis</span> (<span class="disease" id="2292594-5-153-155">RA</span>), Sjogren's syndrome (SjS), systemic lupus erythematosus (SLE), and progressive systemic scl…	2292594.0	1990.0
LAMTOR2	28956	Malignant neoplasm of urinary bladder	C0005684	0.01	PosttranslationalModification	disease	BEFREE	p14 hypermethylation could be involved in early stage of bladder carcinogenesis, and <span class="gene" id="20800513-9-85-88">p14</span> hypermethylation in pathologically normal urothelium samples should be considered a predictor of <span class="disease" id="20800513-9-186-200">bladder cancer</span> recurrence.	20800513.0	2012.0
LAMTOR2	28956	Bladder Neoplasm	C0005695	0.01	PosttranslationalModification	disease	BEFREE	p14 hypermethylation could be involved in early stage of bladder carcinogenesis, and <span class="gene" id="20800513-9-85-88">p14</span> hypermethylation in pathologically normal urothelium samples should be considered a predictor of <span class="disease" id="20800513-9-186-200">bladder cancer</span> recurrence.	20800513.0	2012.0
LAMTOR2	28956	Malignant neoplasm of breast	C0006142	0.06	Biomarker	disease	BEFREE	p14 expression seems to increase initially in early <span class="disease" id="23645774-7-52-65">breast cancer</span> and decrease with further tumour progression. <span class="gene" id="23645774-7-112-115">p14</span> may be induced to counteract immortalisation and hTERT surge.	23645774.0	2013.0
LAMTOR2	28956	Malignant neoplasm of breast	C0006142	0.06	GeneticVariation	disease	BEFREE	The identified polymorphisms in <span class="gene" id="23341997-9-32-39">LAMTOR2</span> and LAMTOR3 do <span class="negexp">not seem to play a relevant role</span> in <span class="disease" id="23341997-9-91-104">breast cancer</span>.	23341997.0	2013.0
LAMTOR2	28956	Malignant neoplasm of breast	C0006142	0.06	AlteredExpression	disease	BEFREE	TBX3 is overexpressed in <span class="disease" id="18245468-0-25-38">breast cancer</span> and represses <span class="gene" id="18245468-0-53-56">p14</span> ARF by interacting with histone deacetylases.	18245468.0	2008.0
LAMTOR2	28956	Malignant neoplasm of breast	C0006142	0.06	GeneticVariation	disease	BEFREE	In addition, DAPK, hMLH1, and <span class="gene" id="30572486-13-30-33">p14</span> genes promoter hypermethylation were significantly associated with the susceptibility of <span class="disease" id="30572486-13-123-136">breast cancer</span>.	30572486.0	2018.0
LAMTOR2	28956	Malignant neoplasm of breast	C0006142	0.06	Biomarker	disease	BEFREE	There was a significant correlation between the presence of MMTV (identified by <span class="gene" id="29868468-8-80-83">p14</span> immunohistochemistry) in human <span class="disease" id="29868468-8-115-129">breast cancers</span> and histological characteristics similar to MMTV positive mouse mammary tumors (&lt;i&gt;p&lt;/i&gt; = 0.001).	29868468.0	2018.0
LAMTOR2	28956	Malignant neoplasm of breast	C0006142	0.06	GeneticVariation	disease	BEFREE	The aim of this study was; 1) To explore alterations in the TP53 gene with respect to resistance to a regular dose epirubicin regimen (90 mg/m(2) every 3 week) in patients with primary, locally advanced breast cancer; 2) Identify critical mechanisms activating p53 in response to DNA damage in <span class="disease" id="18725978-5-294-307">breast cancer</span>; 3) Evaluate in vitro function of Chk2…	18725978.0	2008.0
LAMTOR2	28956	Bronchopulmonary Dysplasia	C0006287	0.01	Biomarker	disease	BEFREE	Neonatal mice were subjected to 75% oxygen exposure from postnatal day (P)0 to <span class="gene" id="27861592-5-79-82">P14</span> to model <span class="disease" id="27861592-5-92-95">BPD</span>, then allowed to recover in room air for 1 (P15), 7 (P21), or 14 days (P28).	27861592.0	2016.0
LAMTOR2	28956	Malignant Neoplasms	C0006826	0.1	Biomarker	group	BEFREE	In ovarian epithelial carcinogenesis, p16 and p53 show higher immunohistochemical staining frequencies in <span class="disease" id="27770808-2-106-122">malignant tumors</span> and are associated with poor prognoses. <span class="gene" id="27770808-2-163-166">p14</span> was only analyzed in carcinomas, with conflicting results.	27770808.0	2016.0
LAMTOR2	28956	Malignant Neoplasms	C0006826	0.1	AlteredExpression	group	BEFREE	These studies suggest there are other mechanisms other than induction of p53 in ARF-mediated apoptosis and gene therapy using Adp14ARF may be a promising treatment option for human <span class="disease" id="15207713-10-181-188">cancers</span> containing wild type p53 and mutant or deleted <span class="gene" id="15207713-10-236-239">p14</span> expression.	15207713.0	2004.0
LAMTOR2	28956	Malignant Neoplasms	C0006826	0.1	AlteredExpression	group	BEFREE	Our results indicate that expression of <span class="gene" id="31193718-8-40-43">p14</span> FAST from an oncolytic HAdV can improve vector efficacy for the treatment of <span class="disease" id="31193718-8-121-127">cancer</span>.	31193718.0	2019.0
LAMTOR2	28956	Malignant Neoplasms	C0006826	0.1	Biomarker	group	BEFREE	Expression of the fusogenic <span class="gene" id="27740615-0-28-31">p14</span> FAST protein from a replication-defective adenovirus vector does not provide a therapeutic benefit in an immunocompetent mouse model of <span class="disease" id="27740615-0-168-174">cancer</span>.	27740615.0	2016.0
LAMTOR2	28956	Malignant Neoplasms	C0006826	0.1	GeneticVariation	group	BEFREE	The frequency of <span class="disease" id="17034532-5-17-23">cancer</span>-related gene methylation in SCCs was: CDH1 (95%), p16 (20%), <span class="gene" id="17034532-5-85-88">p14</span> (15%), DAPK1 (15%), MGMT (15%), RB1 (5%), RASSF1 (5%), p15 (0%), PTEN (0%), PRDM2 (0%) and p53 (0%).	17034532.0	2006.0
LAMTOR2	28956	Malignant Neoplasms	C0006826	0.1	AlteredExpression	group	BEFREE	Loss of <span class="gene" id="26876133-6-8-11">p14</span> expression results in increased MDM2-mediated degradation of the tumour suppressor protein p53, and predisposes mutation carriers to multiple benign and <span class="disease" id="26876133-6-165-184">malignant neoplasms</span>.	26876133.0	2016.0
LAMTOR2	28956	Malignant Neoplasms	C0006826	0.1	AlteredExpression	group	BEFREE	Adenovirus-Mediated Expression of the <span class="gene" id="26986751-0-38-41">p14</span> Fusion-Associated Small Transmembrane Protein Promotes <span class="disease" id="26986751-0-97-103">Cancer</span> Cell Fusion and Apoptosis In Vitro but Does Not Provide Therapeutic Efficacy in a Xenograft Mouse Model of <span class="disease" id="26986751-0-211-217">Cancer</span>.	26986751.0	2016.0
LAMTOR2	28956	Malignant Neoplasms	C0006826	0.1	AlteredExpression	group	BEFREE	The human INK4a locus encodes two structurally unrelated tumor suppressor proteins, p16 INK4a and <span class="gene" id="15750619-1-98-101">p14</span> ARF (p19 ARF in the mouse), which are frequently inactivated in human <span class="disease" id="15750619-1-172-178">cancer</span>.	15750619.0	2005.0
LAMTOR2	28956	Malignant Neoplasms	C0006826	0.1	Biomarker	group	BEFREE	Methylation was significantly more frequent (P &lt; 0.05) in <span class="disease" id="17363525-10-58-64">cancer</span> than control patients for all genes except <span class="gene" id="17363525-10-108-111">p14</span> and p16.	17363525.0	2007.0
LAMTOR2	28956	Malignant Neoplasms	C0006826	0.1	PosttranslationalModification	group	BEFREE	These results suggested that colorectal cancer with both p16 and <span class="gene" id="12716465-7-65-68">p14</span> methylation has the same invasiveness at a smaller size compared to that of the <span class="disease" id="12716465-7-149-155">cancer</span> with neither p16 nor p14 methylation.	12716465.0	2002.0
LAMTOR2	28956	Malignant Neoplasms	C0006826	0.1	Biomarker	group	BEFREE	In conclusion, both pRb/cycD1-cdk4/p27 and p53/N4DM2/p14 pathways correlate with malignant progression, and MIB-1 LI, pRb LI, p27 LI, p53 LI and <span class="gene" id="12005253-9-145-148">p14</span> LI reflect the histopathological <span class="disease" id="12005253-9-182-192">malignancy</span> of oligodendroglial tumors.	12005253.0	2002.0
LAMTOR2	28956	Carcinoma	C0007097	0.04	AlteredExpression	group	BEFREE	The results suggest that p16 is up-regulated or accumulated in the SmCCs of the uterine cervix, probably caused by infection with human papillomavirus. <span class="gene" id="16633070-12-152-155">p14</span> inactivation is of high prevalence in SmCCs and detection rate of p53 is similar to other histologic types of cervical <span class="disease" id="16633070-12-275-285">carcinomas</span>.	16633070.0	2006.0
LAMTOR2	28956	Carcinoma	C0007097	0.04	Biomarker	group	BEFREE	Duodenal <span class="disease" id="12730870-4-9-19">carcinomas</span> were methylated more frequently or had increased methylation densities than biliary <span class="disease" id="12730870-4-104-114">carcinomas</span> at <span class="gene" id="12730870-4-118-121">p14</span> (P = 0.04), hMLH1 (P = 0.04), MGMT (P = 0.01), MINT1 (P = 0.01), MINT25 (P = 0.01), MINT27 (P = 0.001), RAR beta (P = 0.03),…	12730870.0	2003.0
LAMTOR2	28956	Carcinoma	C0007097	0.04	PosttranslationalModification	group	BEFREE	With regard to methylation status, P16 and <span class="gene" id="20081806-8-43-46">P14</span> showed significantly higher methylation frequencies in JCV-positive gastric <span class="disease" id="20081806-8-123-133">carcinomas</span> than in JCV-negative cases (P=0.007 and P=0.003, respectively).	20081806.0	2010.0
LAMTOR2	28956	Carcinoma	C0007097	0.04	Biomarker	group	BEFREE	In ovarian epithelial carcinogenesis, p16 and p53 show higher immunohistochemical staining frequencies in malignant tumors and are associated with poor prognoses. <span class="gene" id="27770808-2-163-166">p14</span> was only analyzed in <span class="disease" id="27770808-2-188-198">carcinomas</span>, with conflicting results.	27770808.0	2016.0
LAMTOR2	28956	Malignant neoplasm of skin	C0007114	0.01	GeneticVariation	disease	BEFREE	In this study, we obtained MCCs from 21 elderly patients (19 women, 2 men) and analyzed their DNA for mutation of exons of interest in several tumor-suppressor genes or oncogenes known to be frequently mutated in <span class="disease" id="18219279-2-213-224">skin cancer</span>: p53 (exons 4-8), Ras (exons 1 and 2), c-Kit (exon 11), and the INK4a-ARF locus (encoding <span class="gene" id="18219279…	18219279.0	2008.0
LAMTOR2	28956	Merkel cell carcinoma	C0007129	0.01	GeneticVariation	disease	BEFREE	In this study, we obtained <span class="disease" id="18219279-2-27-30">MCC</span>s from 21 elderly patients (19 women, 2 men) and analyzed their DNA for mutation of exons of interest in several tumor-suppressor genes or oncogenes known to be frequently mutated in skin cancer: p53 (exons 4-8), Ras (exons 1 and 2), c-Kit (exon 11), and the INK4a-ARF locus (encoding <span class="gene" id="18219279-2…	18219279.0	2008.0
LAMTOR2	28956	Renal Cell Carcinoma	C0007134	0.02	Biomarker	disease	BEFREE	Numerous investigations suggest that one or more genes residing in the <span class="gene" id="1662666-1-71-74">p14</span> to p21 region of human chromosome 3 are critical to the development of neoplastic diseases such as <span class="disease" id="1662666-1-174-194">renal cell carcinoma</span> and small-cell lung cancer (SCLC).	1662666.0	1991.0
LAMTOR2	28956	Renal Cell Carcinoma	C0007134	0.02	GeneticVariation	disease	BEFREE	The majority of these markers clustered in three regions that have been suggested to be involved in the development of <span class="disease" id="8824727-2-119-122">RCC</span>, namely the p25 region, where the von Hippel Lindau (VHL) gene is located; the p21 region, which has been identified as a common region of overlap (SRO) of heterozygous deletions; and the <span class="gene" id="8824727-2-311…	8824727.0	1996.0
LAMTOR2	28956	Squamous cell carcinoma	C0007137	0.02	Biomarker	disease	BEFREE	The <span class="gene" id="24710824-8-4-7">p14</span> promoter was unmethylated in 86.7 % of OSCC and in 85.7 % of <span class="disease" id="24710824-8-69-73">LSCC</span> patients; for the p16 promoter these rates were 69.0 % and 76.2 % for OSCC and <span class="disease" id="24710824-8-153-157">LSCC</span> patients, respectively.	24710824.0	2014.0
LAMTOR2	28956	Squamous cell carcinoma	C0007137	0.02	GeneticVariation	disease	BEFREE	The frequency of cancer-related gene methylation in <span class="disease" id="17034532-5-52-55">SCC</span>s was: CDH1 (95%), p16 (20%), <span class="gene" id="17034532-5-85-88">p14</span> (15%), DAPK1 (15%), MGMT (15%), RB1 (5%), RASSF1 (5%), p15 (0%), PTEN (0%), PRDM2 (0%) and p53 (0%).	17034532.0	2006.0
LAMTOR2	28956	Uterine Cervical Neoplasm	C0007873	0.01	PosttranslationalModification	disease	BEFREE	Human papillomavirus types 16 E1 mRNA is transcribed from <span class="gene" id="26655237-0-58-61">P14</span> early promoter in <span class="disease" id="26655237-0-80-98">cervical neoplasms</span>.	26655237.0	2016.0
LAMTOR2	28956	Ulcerative Colitis	C0009324	0.01	PosttranslationalModification	disease	BEFREE	Patients who were positive for the hypermethylation of <span class="gene" id="17665255-7-55-58">p14</span> ( ARF )in the rectum had a longer duration of <span class="disease" id="17665255-7-105-123">ulcerative colitis</span> than those who were <span class="negexp">negative for</span> such hypermethylation.	17665255.0	2007.0
LAMTOR2	28956	Colorectal Carcinoma	C0009402	0.04	Biomarker	disease	BEFREE	We investigated the role of <span class="gene" id="12612901-5-28-31">p14</span> in <span class="disease" id="12612901-5-35-52">colorectal cancer</span> by determining its methylation status in cancers that were studied previously for microsatellite instability, CIMP, and mutations of p53 and K-RAS.	12612901.0	2003.0
LAMTOR2	28956	Colorectal Carcinoma	C0009402	0.04	PosttranslationalModification	disease	BEFREE	Aberrant promoter methylation of p16 and <span class="gene" id="12716465-3-41-44">p14</span> genes was detected in 43 of 86 (50%) and 25 of 86 (29%) <span class="disease" id="12716465-3-101-119">colorectal cancers</span>, respectively.	12716465.0	2002.0
LAMTOR2	28956	Colorectal Carcinoma	C0009402	0.04	PosttranslationalModification	disease	BEFREE	A recent study has shown an inverse correlation between CIN and CIMP (determined by MINTs, p16, <span class="gene" id="17474983-3-96-99">p14</span> and MLH1 methylation) in <span class="disease" id="17474983-3-125-142">colorectal cancer</span>.	17474983.0	2007.0
LAMTOR2	28956	Colorectal Carcinoma	C0009402	0.04	GeneticVariation	disease	BEFREE	We have determined the presence of mutations in the K-ras gene and the methylation status of p16 promoter in a series of 119 prospectively collected <span class="disease" id="11208819-3-149-170">colorectal carcinomas</span>. p53 mutations and <span class="gene" id="11208819-3-190-193">p14</span> alternative reading frame methylation status were also assessed.	11208819.0	2001.0
LAMTOR2	28956	Connective Tissue Diseases	C0009782	0.01	AlteredExpression	group	BEFREE	Both p8 and <span class="gene" id="2292594-5-12-15">p14</span> of CaBP were found at elevated levels in sera of some patients with <span class="disease" id="2292594-5-84-110">connective tissue diseases</span> [highly elevated in rheumatoid arthritis (RA), Sjogren's syndrome (SjS), systemic lupus erythematosus (SLE), and progressive systemic sclerosis (PSS), and moderately in polymyositis or derma…	2292594.0	1990.0
LAMTOR2	28956	Cystic Fibrosis	C0010674	0.01	Biomarker	disease	BEFREE	These results were in sharp contrast with the finding that <span class="gene" id="2292594-6-59-62">p14</span> is always at a highly elevated level but little p8 is present in the sera of <span class="disease" id="2292594-6-140-155">cystic fibrosis</span> (<span class="disease" id="2292594-6-157-159">CF</span>) patients [Bruggen et al.(1988) Nature 331, 570).	2292594.0	1990.0
LAMTOR2	28956	Cystitis	C0010692	0.01	Biomarker	disease	BEFREE	<span class="disease" id="23273104-4-0-8">Cystitis</span> was produced by intravesicular injection of zymosan (1% in saline) into the bladder during postnatal (P) days <span class="gene" id="23273104-4-119-122">P14</span> through P16 and spinal dorsal horns (L6-S1) were collected either on P60 (unchallenged groups) or on P30 after a zymosan re-challenge on P29 (re-challenged groups). miRNA arrays…	23273104.0	2013.0
LAMTOR2	28956	Diabetes	C0011847	0.01	GeneticVariation	disease	BEFREE	Genome-wide association studies (GWASs) have unequivocally linked the CDKN2A/B locus, which encodes p16 inhibitor of cyclin-dependent kinase (p16(INK4A)) and three other gene products, <span class="gene" id="27155872-3-185-188">p14</span> alternate reading frame (p14(ARF)), p15(INK4B) and antisense non-coding RNA in the INK4 locus (ANRIL), with human <span class="disease" id="27155872-3-303-311">…	27155872.0	2016.0
LAMTOR2	28956	Diabetes Mellitus	C0011849	0.01	GeneticVariation	group	BEFREE	Genome-wide association studies (GWASs) have unequivocally linked the CDKN2A/B locus, which encodes p16 inhibitor of cyclin-dependent kinase (p16(INK4A)) and three other gene products, <span class="gene" id="27155872-3-185-188">p14</span> alternate reading frame (p14(ARF)), p15(INK4B) and antisense non-coding RNA in the INK4 locus (ANRIL), with human <span class="disease" id="27155872-3-303-311">…	27155872.0	2016.0
LAMTOR2	28956	Dwarfism	C0013336	0.1	Biomarker	disease	HPO
LAMTOR2	28956	Endometrial Hyperplasia	C0014173	0.02	AlteredExpression	disease	BEFREE	The immunohistochemical staining of <span class="gene" id="29250656-5-36-39">p14</span> was moderately expressed in the endometrioid carcinoma and negative in <span class="disease" id="29250656-5-111-113">EH</span> without atypia at nuclear level, and at cytoplasm level, it generally had a positive expression.	29250656.0	2017.0
LAMTOR2	28956	Endometrial Hyperplasia	C0014173	0.02	AlteredExpression	disease	BEFREE	Thus expression levels of <span class="gene" id="15213599-11-26-29">p14</span> were higher in G1 tumors than in normal endometria or <span class="disease" id="15213599-11-84-108">endometrial hyperplasias</span>, and the frequency of its staining in endometrioid carcinomas was inversely correlated with histologic grade.	15213599.0	2004.0
LAMTOR2	28956	Gastritis	C0017152	0.01	GeneticVariation	disease	BEFREE	Our results suggested that the promoter polymorphisms of Nrf2 gene may affect the methylation status of tumor-related genes, especially the <span class="gene" id="18097597-13-140-143">p14</span> gene, under the influence of H. pylori-induced <span class="disease" id="18097597-13-191-211">gastric inflammation</span>.	18097597.0	2008.0
LAMTOR2	28956	Glioma	C0017638	0.01	Biomarker	disease	BEFREE	The present findings of the frequent and variable <span class="gene" id="18415661-5-50-53">p14</span> gene abnormalities, including rare-type ones with or without sufficient mutational effect in <span class="disease" id="18415661-5-147-153">glioma</span> cell lines, might be of value for better understanding of the <span class="gene" id="18415661-5-216-219">p14</span> gene and its related pathway…	18415661.0	2008.0
LAMTOR2	28956	Glomerulonephritis	C0017658	0.01	Biomarker	disease	BEFREE	Of the 24 peptides, <span class="gene" id="28296059-7-20-23">P14</span> (α3&lt;sub&gt;127-148&lt;/sub&gt; ) could induce 90.5% (19/21) of WKY rats developing anti-GBM <span class="disease" id="28296059-7-107-125">glomerulonephritis</span> with proteinuria, elevated serum urea and creatinine, IgG linear deposit on GBM and substantial (in average 82.4 ± 5.6%) crescent formation in glomeruli.	28296059.0	2017.0
LAMTOR2	28956	Hemangiosarcoma	C0018923	0.01	GeneticVariation	disease	BEFREE	Although <span class="gene" id="22648906-6-9-12">p14</span> inactivation or overexpression of the human murine double minute homolog (HDM2) were frequent in LMS and UPS and could substitute for TP53 mutation or deletion, such alterations were rare in <span class="disease" id="22648906-6-204-217">angiosarcomas</span>.	22648906.0	2012.0
LAMTOR2	28956	Hepatitis B	C0019163	0.01	Biomarker	disease	BEFREE	<span class="disease" id="24254306-8-0-3">HBV</span> infection is associated with <span class="gene" id="24254306-8-33-36">p14</span> (ARF) , p15 (INK4B) , p16 (INK4A) , and RB gene methylation (P = 0.048, 0.035, 0.02); <span class="disease" id="24254306-8-123-126">HBV</span>-DNA replication is associated with <span class="gene" id="24254306-8-162-165">p14</span> (ARF) , p15 (INK4B) , p16 (INK4A)…	24254306.0	2014.0
LAMTOR2	28956	Hepatitis C	C0019196	0.01	AlteredExpression	disease	BEFREE	In addition, complementation of <span class="gene" id="29156743-5-32-35">p14</span> in the Core-expressing cells by either ectopic expression or treatment with 5-Aza-2'dC almost completely abolished the potential of <span class="disease" id="29156743-5-168-171">HCV</span> Core to suppress ATRA-induced apoptosis.	29156743.0	2017.0
LAMTOR2	28956	Immunologic Deficiency Syndromes	C0021051	0.12	Biomarker	group	HPO
LAMTOR2	28956	Immunologic Deficiency Syndromes	C0021051	0.12	Biomarker	group	BEFREE	Also, the technology has been used as an exploratory tool to disease genes in <span class="disease" id="17896992-8-78-94">immunodeficiency</span> diseases of unknown cause as in the case of the CD3Delta-chain and the <span class="gene" id="17896992-8-166-173">MAPBPIP</span> deficiency.	17896992.0	2007.0
LAMTOR2	28956	Immunologic Deficiency Syndromes	C0021051	0.12	AlteredExpression	group	BEFREE	We investigated a 3'UTR mutation resulting in a complex <span class="disease" id="22968171-2-56-81">immunodeficiency syndrome</span> caused by decreased mRNA levels of p14/<span class="gene" id="22968171-2-121-127">robld3</span> by a previously unknown mechanism.	22968171.0	2012.0
LAMTOR2	28956	Chronic Lymphocytic Leukemia	C0023434	0.01	Biomarker	disease	BEFREE	DAP kinase was methylated in 18 (36%) patients while <span class="gene" id="16897188-5-53-56">p14</span> and Apaf-1 were completely unmethylated in all the primary <span class="disease" id="16897188-5-116-119">CLL</span> samples.	16897188.0	2006.0
LAMTOR2	28956	Leukemia, Myelocytic, Acute	C0023467	0.01	PosttranslationalModification	disease	BEFREE	DAP kinase methylation was detected in four (16%) ALL patients. <span class="gene" id="18587015-7-64-67">p14</span> and Apaf-1 methylation was not detected in any of the 32 cases of acute promyelocytic leukaemia (APL), 50 cases of other subtypes of <span class="disease" id="18587015-7-201-224">acute myeloid leukaemia</span> (AML), and 25 cases of acute lymphoblastic leukaemia.	18587015.0	2008.0
LAMTOR2	28956	Acute Promyelocytic Leukemia	C0023487	0.01	PosttranslationalModification	disease	BEFREE	DAP kinase methylation was detected in four (16%) ALL patients. <span class="gene" id="18587015-7-64-67">p14</span> and Apaf-1 methylation was not detected in any of the 32 cases of <span class="disease" id="18587015-7-134-163">acute promyelocytic leukaemia</span> (APL), 50 cases of other subtypes of acute myeloid leukaemia (AML), and 25 cases of acute lymphoblastic leukaemia.	18587015.0	2008.0
LAMTOR2	28956	Liver Cirrhosis	C0023890	0.01	GeneticVariation	disease	BEFREE	Between March 2016 and March 2017, the DNA methylation, and quantification using (epigenetic ELISA kit) for E-cadherin, APC, and <span class="gene" id="29865038-3-129-132">P14</span> genes were studied in three groups of patients: HCV related <span class="disease" id="29865038-3-193-208">liver cirrhosis</span> without HCC group (LC-group; n= 20), HCC on top of HCV-related <span class="disease" id…	29865038.0	2018.0
LAMTOR2	28956	Lupus Erythematosus, Systemic	C0024141	0.01	AlteredExpression	disease	BEFREE	Both p8 and <span class="gene" id="2292594-5-12-15">p14</span> of CaBP were found at elevated levels in sera of some patients with connective tissue diseases [highly elevated in rheumatoid arthritis (RA), Sjogren's syndrome (SjS), <span class="disease" id="2292594-5-184-212">systemic lupus erythematosus</span> (<span class="disease" id="2292594-5-214-217">SLE</span>), and progressive systemic scl…	2292594.0	1990.0
LAMTOR2	28956	Lymphocytic Choriomeningitis	C0024266	0.02	Biomarker	disease	BEFREE	Blockade of α&lt;sub&gt;4&lt;/sub&gt; β&lt;sub&gt;7&lt;/sub&gt; by monoclonal antibodies (mAbs) inhibited <span class="disease" id="27861803-5-82-110">lymphocytic choriomeningitis</span> virus-induced accumulation of <span class="gene" id="27861803-5-141-144">P14</span> T&lt;sub&gt;RM&lt;/sub&gt; cells in the intestine but not in SGs.	27861803.0	2017.0
LAMTOR2	28956	Lymphocytic Choriomeningitis	C0024266	0.02	Biomarker	disease	BEFREE	To determine how memory CD8&lt;sup&gt;+&lt;/sup&gt; T cells generated during latency differ from those primed during acute or chronic viral infection, we adoptively transferred naive <span class="gene" id="28689040-2-171-174">P14</span> CD8&lt;sup&gt;+&lt;/sup&gt; T cells into uninfected recipients, and examined surface proteins, cytokines and transcription factors following infection with the Ar…	28689040.0	2017.0
LAMTOR2	28956	Lymphoma	C0024299	0.03	Biomarker	group	BEFREE	In addition, homozygous deletions of p15, p16 and <span class="gene" id="11676855-5-50-53">p14</span> genes in 5 out of 31 samples were detected; 3 were from nasal NK cell <span class="disease" id="11676855-5-124-132">lymphoma</span> and 2 from blastic NK cell lymphoma / leukemia.	11676855.0	2001.0
LAMTOR2	28956	Lymphoma	C0024299	0.03	Biomarker	group	BEFREE	We found no mutations of p15, p16, or <span class="gene" id="10477703-8-38-41">p14</span> in any of the 56 <span class="disease" id="10477703-8-59-68">lymphomas</span>.	10477703.0	1999.0
LAMTOR2	28956	Lymphoma	C0024299	0.03	AlteredExpression	group	BEFREE	Our observation of frequent <span class="gene" id="15649253-6-28-31">p14</span> gene abnormalities (90%) and inactivation (40-60%) was in striking contrast to the same pathological subtype of systemic <span class="disease" id="15649253-6-153-161">lymphoma</span> in which <span class="gene" id="15649253-6-171-174">p14</span> gene abnormalities and inactivation were infrequent, suggesting a differe…	15649253.0	2005.0
LAMTOR2	28956	Medulloblastoma	C0025149	0.01	Biomarker	disease	BEFREE	We detected methylation of p16 (INK4A) (17/43), <span class="gene" id="17206475-7-48-51">p14</span> (ARF) (11/42) and TIMP3 (9/44) in <span class="disease" id="17206475-7-86-88">MB</span> and others by MSP.	17206475.0	2007.0
LAMTOR2	28956	melanoma	C0025202	0.03	GeneticVariation	disease	BEFREE	Eighteen families with at least two first-degree relatives with histologically confirmed pancreatic cancer and five families with at least one patient with pancreatic cancer and another first-degree relative with <span class="disease" id="12454511-5-213-231">malignant melanoma</span> of the German National Case Collection for Familial Pancreatic Cancer were analyzed for CDKN2A germline mutations …	12454511.0	2002.0
LAMTOR2	28956	melanoma	C0025202	0.03	Biomarker	disease	BEFREE	Mutual exclusivity analysis of genetic and epigenetic drivers in <span class="disease" id="23851445-0-65-73">melanoma</span> identifies a link between <span class="gene" id="23851445-0-100-103">p14</span> ARF and RARβ signaling.	23851445.0	2013.0
LAMTOR2	28956	melanoma	C0025202	0.03	Biomarker	disease	BEFREE	Strong staining of <span class="gene" id="15547691-4-19-22">p14</span> was found in 63% of nodular <span class="disease" id="15547691-4-51-60">melanomas</span> and was associated with strong p53 expression (p=0.014), and with high levels of CDK4 (p&lt;0.0001).	15547691.0	2004.0
LAMTOR2	28956	Mental Retardation	C0025362	0.01	Biomarker	disease	BEFREE	Duplication of 5p with breakpoints proximal to band <span class="gene" id="9741467-4-52-55">p14</span> is generally associated with distinct craniofacial malformations, cardiac, renal, intestinal, and limb defects, and <span class="disease" id="9741467-4-172-190">mental retardation</span>, whereas duplications with breakpoints distal to 5p14 result in a milder phenotype characterized by minor fac…	9741467.0	1998.0
LAMTOR2	28956	Mesothelioma	C0025500	0.01	AlteredExpression	disease	BEFREE	A majority of <span class="disease" id="29899847-3-14-26">mesothelioma</span> <span class="negexp">lacks</span> <span class="gene" id="29899847-3-33-36">p14</span> and p16 expression, which leads to defective p53 pathway despite bearing the wild-type p53 genotype.	29899847.0	2018.0
LAMTOR2	28956	Mixed Connective Tissue Disease	C0026272	0.01	AlteredExpression	disease	BEFREE	Both p8 and <span class="gene" id="2292594-5-12-15">p14</span> of CaBP were found at elevated levels in sera of some patients with connective tissue diseases [highly elevated in rheumatoid arthritis (RA), Sjogren's syndrome (SjS), systemic lupus erythematosus (SLE), and progressive systemic sclerosis (PSS), and moderately in polymyositis or dermatomyositis (PM/DM) and <span class="disease" id="22…	2292594.0	1990.0
LAMTOR2	28956	Multiple Myeloma	C0026764	0.01	PosttranslationalModification	disease	BEFREE	Of the putative tumour suppressor genes in the DAP kinase/p14/HDM2/p53/Apaf-1 apoptosis pathway, only DAP kinase is frequently methylated in <span class="disease" id="17557868-7-141-143">MM</span>, which is associated with gene silencing and might be of prognostic significance. <span class="gene" id="17557868-7-226-229">p14</span> and Apaf-1 were not methylated in <span class="disease" id="175578…	17557868.0	2007.0
LAMTOR2	28956	Neoplasms	C0027651	0.1	AlteredExpression	group	BEFREE	Higher <span class="gene" id="23645774-4-7-10">p14</span> mRNA transcript levels were associated with non-cancerous background tissue specimens (median copy numbers: 103 vs. 4, p=0.0095), with better overall and disease-free survival, and in TNM2 stage <span class="disease" id="23645774-4-206-213">tumours</span> (TNM2 vs. TNM1, 27.2 vs. 3.5, p=0.049; TNM1/TNM2 vs. TNM3/4, 26 vs. 2, p=0.009).	23645774.0	2013.0
LAMTOR2	28956	Neoplasms	C0027651	0.1	PosttranslationalModification	group	BEFREE	High frequency of p16 and <span class="gene" id="26351750-0-26-29">p14</span> promoter hypermethylation and marked telomere instability in salivary gland <span class="disease" id="26351750-0-106-112">tumors</span>.	26351750.0	2015.0
LAMTOR2	28956	Neoplasms	C0027651	0.1	Biomarker	group	BEFREE	There was a significant correlation between the presence of MMTV (identified by <span class="gene" id="29868468-8-80-83">p14</span> immunohistochemistry) in human breast cancers and histological characteristics similar to MMTV positive mouse mammary <span class="disease" id="29868468-8-202-208">tumors</span> (&lt;i&gt;p&lt;/i&gt; = 0.001).	29868468.0	2018.0
LAMTOR2	28956	Neoplasms	C0027651	0.1	Biomarker	group	BEFREE	Methylation of the MLH1, P16, TIMP3 and <span class="gene" id="16981189-7-40-43">P14</span> genes was associated with <span class="disease" id="16981189-7-70-76">tumour</span> infiltrating lymphocytes (p &lt; 0.05), microsatellite instability (p &lt; 0.001), BRAF mutation (p &lt; 0.0001) and elevated concentrations of the methyl group carriers tetrahydrofolate (THF) and 5,10-methylene THF (p &lt;…	16981189.0	2006.0
LAMTOR2	28956	Neoplasms	C0027651	0.1	PosttranslationalModification	group	BEFREE	No <span class="gene" id="11802210-5-3-6">p14</span> promoter hypermethylation could be detected. p16 expression was lost in 11 of 21 primary <span class="disease" id="11802210-5-96-102">tumors</span>. p16 promoter hypermethylation was present in 9 of 21 primary tumors, all with lost p16 expression.	11802210.0	2002.0
LAMTOR2	28956	Neoplasms	C0027651	0.1	Biomarker	group	BEFREE	Promoter hypermethylation occurred frequently in both pathologically normal urothelium and <span class="disease" id="20800513-6-91-96">tumor</span> samples from bladder cancer patients, and increased with progression from normal to bladder cancer at E-cadherin (P = 0.067), p16 (P &lt; 0.001), <span class="gene" id="20800513-6-240-243">p14</span> (P = 0.01), and RASSF1A (P = 0.01).	20800513.0	2012.0
LAMTOR2	28956	Neoplasms	C0027651	0.1	Biomarker	group	BEFREE	Although the number of cases we analyzed was not large, alterations identified in the Rb, p53, p16, p15 and <span class="gene" id="11676855-10-108-111">p14</span> genes are of significance and might be associated with tumorigenesis in NK cell <span class="disease" id="11676855-10-192-201">neoplasms</span>.	11676855.0	2001.0
LAMTOR2	28956	Neoplasms	C0027651	0.1	Biomarker	group	BEFREE	This resulted in underexpression of the <span class="disease" id="23661601-4-40-45">tumor</span> suppressor <span class="gene" id="23661601-4-57-60">p14</span> alternate reading frame (p14ARF); the reduced DNA repair was corrected by transfection with p14ARF.	23661601.0	2013.0
LAMTOR2	28956	Neoplasms	C0027651	0.1	GeneticVariation	group	BEFREE	Our findings indicate <span class="gene" id="24104554-8-22-25">p14</span> (ARF) variants may predict <span class="disease" id="24104554-8-53-58">tumor</span> HPV16-positive SCCOP patients and survival.	24104554.0	2014.0
LAMTOR2	28956	Neoplasms	C0027651	0.1	AlteredExpression	group	BEFREE	Long-term follow-up studies are needed to analyze the significance of <span class="gene" id="15213599-14-70-73">p14</span> expression in these <span class="disease" id="15213599-14-94-100">tumors</span>.	15213599.0	2004.0
LAMTOR2	28956	Neoplasms	C0027651	0.1	Biomarker	group	BEFREE	An Oncolytic Adenovirus Vector Expressing <span class="gene" id="31193718-0-42-45">p14</span> FAST Protein Induces Widespread Syncytium Formation and Reduces <span class="disease" id="31193718-0-110-115">Tumor</span> Growth Rate &lt;i&gt;In Vivo&lt;/i&gt;.	31193718.0	2019.0
LAMTOR2	28956	Neoplasms	C0027651	0.1	GeneticVariation	group	BEFREE	Chromosome 9p21, a locus comprising the <span class="disease" id="11982701-1-40-45">tumor</span> suppressor genes (TSG) p16(INK4a) and p14(ARF), is a common region of loss of heterozygosity (LOH) in hepatocellular carcinoma (HCC). p14(ARF) shares exon 2 with p16 in a different reading frame. <span class="gene" id="11982701-1-242-245">p14</span> binds to MDM2 resulting in a stabilization of functi…	11982701.0	2002.0
LAMTOR2	28956	Neoplasms	C0027651	0.1	AlteredExpression	group	BEFREE	The <span class="gene" id="10477703-7-4-7">p14</span> gene was unmethylated and normally expressed in all 56 <span class="disease" id="10477703-7-63-69">tumors</span>.	10477703.0	1999.0
LAMTOR2	28956	Neoplasms	C0027651	0.1	GeneticVariation	group	BEFREE	We found one single nucleotide polymorphism (SNP) in <span class="gene" id="23341997-5-53-60">LAMTOR2</span> (<span class="variant" dbSNP="rs7541" genes_norm="2048;207;22882;28956;5241;5290;5291;5293;5294;5594;5609;5894;8649">rs7541</span>) and two SNPs in LAMTOR3 (<span class="variant" dbSNP="rs2298735" genes_norm="2048;207;22882;28956;5241;5290;5291;5293;5294;5594;5609;5894;8649">rs2298735</spa…	23341997.0	2013.0
LAMTOR2	28956	Neoplasms	C0027651	0.1	AlteredExpression	group	BEFREE	Furthermore, Tbx3 expression was found to be suppressed by AFLL when the expression of <span class="disease" id="20702496-4-87-92">tumor</span> suppressor genes <span class="gene" id="20702496-4-110-113">p14</span> and p53 were activated.	20702496.0	2011.0
LAMTOR2	28956	Neoplasms	C0027651	0.1	GeneticVariation	group	BEFREE	EGFR gene amplification was present in 27 of these <span class="disease" id="16364761-2-51-57">tumors</span> (40%), and we identified allelic losses at 7p11 approximately <span class="gene" id="16364761-2-120-123">p14</span> in 38 of the 68 cases (56%), including 17 <span class="disease" id="16364761-2-166-172">tumors</span> displaying loss for EGFR intragenic markers.	16364761.0	2006.0
LAMTOR2	28956	Neoplasms	C0027651	0.1	Biomarker	group	BEFREE	In this study, the polyadenylated polycistronic transcripts containing full-size E1ORF and produced from the early <span class="gene" id="26655237-3-115-118">P14</span> promoter were detected for the first time in cervical <span class="disease" id="26655237-3-173-179">tumors</span> with episomal forms of the HPV16 genome.	26655237.0	2016.0
LAMTOR2	28956	Neoplasms	C0027651	0.1	Biomarker	group	BEFREE	We analysed 64 primary lung carcinomas for promoter methylation of the <span class="disease" id="12918069-2-71-77">tumour</span> suppressor genes (TSGs) p16 (p16(INK4a)/CDKN2A) and <span class="gene" id="12918069-2-130-133">p14</span> (<span class="gene" id="12918069-2-135-143">p14(ARF)</span>) by methylation-specific PCR, in order to evaluate aberrant methylation as a potential biomarker for epi…	12918069.0	2003.0
LAMTOR2	28956	Neoplasms	C0027651	0.1	GeneticVariation	group	BEFREE	We found a significant difference in maximal <span class="disease" id="12716465-5-45-50">tumor</span> size (P=0.022) when patients with both p16 and <span class="gene" id="12716465-5-98-101">p14</span> methylation were compared to other patients.	12716465.0	2002.0
LAMTOR2	28956	Neoplasms	C0027651	0.1	Biomarker	group	BEFREE	Methylation of the RASSF1A gene was present in 57% of tumors, <span class="gene" id="16258509-4-62-65">p14</span> in 49%, p16 in 26% and O6-methyl-guanine methyltransferase in 13% of <span class="disease" id="16258509-4-135-141">tumors</span>.	16258509.0	2005.0
LAMTOR2	28956	Neoplasms	C0027651	0.1	Biomarker	group	BEFREE	In 98 samples of colorectal cancer studied, methylation of MGMT, DAPK, p16, hMLH1 and <span class="gene" id="15643519-5-86-89">p14</span> was present in 31, 20, 17, 16 and 14% of <span class="disease" id="15643519-5-131-137">tumors</span>, respectively.	15643519.0	2005.0
LAMTOR2	28956	Neoplasms	C0027651	0.1	PosttranslationalModification	group	BEFREE	Of the putative <span class="disease" id="17557868-7-16-22">tumour</span> suppressor genes in the DAP kinase/p14/HDM2/p53/Apaf-1 apoptosis pathway, only DAP kinase is frequently methylated in MM, which is associated with gene silencing and might be of prognostic significance. <span class="gene" id="17557868-7-226-229">p14</span> and Apaf-1 were not methylated in MM.	17557868.0	2007.0
LAMTOR2	28956	Neoplasms	C0027651	0.1	PosttranslationalModification	group	BEFREE	The microsatellite instability and CpG island hypermethylation of <span class="gene" id="17665255-1-66-69">p14</span> ( ARF ) and p16 ( INK4a ) are related to the pathogenesis of <span class="disease" id="17665255-1-131-140">neoplasia</span> in ulcerative colitis.	17665255.0	2007.0
LAMTOR2	28956	Neoplasms	C0027651	0.1	AlteredExpression	group	BEFREE	Low <span class="gene" id="15547691-5-4-7">p14</span> expression was associated with increased <span class="disease" id="15547691-5-49-55">tumour</span> thickness (p=0.008) and increasing level of invasion (p=0.020).	15547691.0	2004.0
LAMTOR2	28956	Neutropenia	C0027947	0.1	Biomarker	disease	HPO
LAMTOR2	28956	Adenomatous Polyposis Coli	C0032580	0.01	Biomarker	disease	BEFREE	To evaluate the prevalence of mutations in the CDKN2A gene encoding p16 and <span class="gene" id="12454511-1-76-79">p14</span> in familial pancreatic cancer (<span class="disease" id="12454511-1-111-114">FPC</span>).	12454511.0	2002.0
LAMTOR2	28956	Retinopathy of Prematurity	C0035344	0.03	AlteredExpression	disease	BEFREE	Retinal vasodilator responses were assessed on P35 by measuring the diameter of retinal arterioles in fundus images.&lt;b&gt;Results&lt;/b&gt;: In retinas of KRN633-treated (<span class="disease" id="31317786-4-162-165">ROP</span>) rats, progressive angiogenesis, tortuous arteries, enlarged veins, and enhanced expression of α-smooth muscle actin in pericytes on capillaries and veins were observed…	31317786.0	2019.0
LAMTOR2	28956	Retinopathy of Prematurity	C0035344	0.03	AlteredExpression	disease	BEFREE	Therefore, VEGF and PEDF expression was determined in the <span class="disease" id="21738387-7-58-61">ROP</span> model and in RA-raised rat pups at <span class="gene" id="21738387-7-97-100">P14</span> and P18.	21738387.0	2011.0
LAMTOR2	28956	Retinopathy of Prematurity	C0035344	0.03	Biomarker	disease	BEFREE	Aggressive angiogenesis, tortuous arteries and enlarged veins were observed in the retinal vasculature of KRN633-treated (<span class="disease" id="31788758-5-122-125">ROP</span>) rats from <span class="gene" id="31788758-5-137-140">P14</span> to P28, compared to age-matched control (vehicle-treated) animals.	31788758.0	2020.0
LAMTOR2	28956	Schizophrenia	C0036341	0.01	GeneticVariation	disease	BEFREE	This study used a rat model to test whether prenatal immune activation with lipopolysaccharide (LPS; at gestation days, GD, 15 and 16) or maternal iron deficiency (from GD2 to postnatal day P7) or the combination of both insults alters major subtypes of GABAergic interneurons (parvalbumin, somatostatin, cholecystokinin) in brain regions relevant to <span class="disease" id="28214898-3-351-364">sc…	28214898.0	2016.0
LAMTOR2	28956	Systemic Scleroderma	C0036421	0.01	AlteredExpression	disease	BEFREE	Both p8 and <span class="gene" id="2292594-5-12-15">p14</span> of CaBP were found at elevated levels in sera of some patients with connective tissue diseases [highly elevated in rheumatoid arthritis (RA), Sjogren's syndrome (SjS), systemic lupus erythematosus (SLE), and <span class="disease" id="2292594-5-224-254">progressive systemic sclerosis</span> (<span class="disease" id="2292594-5-256-259"…	2292594.0	1990.0
LAMTOR2	28956	Seizures	C0036572	0.03	Biomarker	phenotype	BEFREE	PER increased the number of stimulations required to achieve a stage 4-5 <span class="disease" id="28850671-7-73-80">seizure</span> in a dose-dependent manner in <span class="gene" id="28850671-7-111-114">P14</span> and P21 rats, with almost complete elimination of stage 4-5 seizures.	28850671.0	2017.0
LAMTOR2	28956	Seizures	C0036572	0.03	GeneticVariation	phenotype	BEFREE	PS led to an increase in total score of <span class="disease" id="29758348-11-40-47">seizure</span> at the <span class="gene" id="29758348-11-55-58">P14</span> and P21.	29758348.0	2018.0
LAMTOR2	28956	Seizures	C0036572	0.03	Biomarker	phenotype	BEFREE	Duplication of 5p with breakpoints proximal to band <span class="gene" id="9741467-4-52-55">p14</span> is generally associated with distinct craniofacial malformations, cardiac, renal, intestinal, and limb defects, and mental retardation, whereas duplications with breakpoints distal to 5p14 result in a milder phenotype characterized by minor facial anomalies, developmental delay, and <span class=…	9741467.0	1998.0
LAMTOR2	28956	Status Epilepticus	C0038220	0.01	Biomarker	disease	BEFREE	<span class="disease" id="20927644-4-0-18">Status epilepticus</span> was induced by kainic acid injection at P7 and <span class="gene" id="20927644-4-66-69">P14</span> in wild-type and Tsc2 (+/-) rats.	20927644.0	2011.0
LAMTOR2	28956	Cerebrovascular accident	C0038454	0.01	GeneticVariation	group	BEFREE	The mistargeted sprouting of CST, and the worse motor outcome of the <span class="gene" id="28706475-7-69-72">P14</span> <span class="disease" id="28706475-7-73-79">stroke</span> rats were reversed by an early skilled motor training, underscoring the potential of early activity-dependent plasticity in modulating lesion outcome.	28706475.0	2017.0
LAMTOR2	28956	Piebaldism	C0080024	0.1	Biomarker	disease	HPO
LAMTOR2	28956	Polymyositis	C0085655	0.01	AlteredExpression	disease	BEFREE	Both p8 and <span class="gene" id="2292594-5-12-15">p14</span> of CaBP were found at elevated levels in sera of some patients with connective tissue diseases [highly elevated in rheumatoid arthritis (RA), Sjogren's syndrome (SjS), systemic lupus erythematosus (SLE), and progressive systemic sclerosis (PSS), and moderately in <span class="disease" id="2292594-5-280-292">polymyositis</span> or derm…	2292594.0	1990.0
LAMTOR2	28956	Small cell carcinoma of lung	C0149925	0.01	Biomarker	disease	BEFREE	Numerous investigations suggest that one or more genes residing in the <span class="gene" id="1662666-1-71-74">p14</span> to p21 region of human chromosome 3 are critical to the development of neoplastic diseases such as renal cell carcinoma and <span class="disease" id="1662666-1-199-221">small-cell lung cancer</span> (<span class="disease" id="1662666-1-223-227">SCLC</span>).	1662666.0	1991.0
LAMTOR2	28956	Adenocarcinoma of lung (disorder)	C0152013	0.02	AlteredExpression	disease	BEFREE	We show that an early region 1 (E1)-deleted Ad expressing reptilian reovirus <span class="gene" id="26986751-7-77-80">p14</span> fusion-associated small transmembrane (FAST) protein caused extensive cell fusion in the replication-permissive 293 cell line and at high multiplicity of infection in non-permissive human <span class="disease" id="26986751-7-269-288">lung adenocarcinoma</span> A549 cell…	26986751.0	2016.0
LAMTOR2	28956	Adenocarcinoma of lung (disorder)	C0152013	0.02	GeneticVariation	disease	BEFREE	We investigated the aberrant promoter hypermethylation of p16, p15 and <span class="gene" id="15189501-1-71-74">p14</span> genes and loss of heterozygosity (LOH) at 9p21-22 in 48 cases of <span class="disease" id="15189501-1-140-166">adenocarcinoma of the lung</span>.	15189501.0	2004.0
LAMTOR2	28956	Non-arthropod borne lymphocytic choriomeningitis	C0153014	0.02	Biomarker	disease	BEFREE	To determine how memory CD8&lt;sup&gt;+&lt;/sup&gt; T cells generated during latency differ from those primed during acute or chronic viral infection, we adoptively transferred naive <span class="gene" id="28689040-2-171-174">P14</span> CD8&lt;sup&gt;+&lt;/sup&gt; T cells into uninfected recipients, and examined surface proteins, cytokines and transcription factors following infection with the Ar…	28689040.0	2017.0
LAMTOR2	28956	Non-arthropod borne lymphocytic choriomeningitis	C0153014	0.02	Biomarker	disease	BEFREE	Blockade of α&lt;sub&gt;4&lt;/sub&gt; β&lt;sub&gt;7&lt;/sub&gt; by monoclonal antibodies (mAbs) inhibited <span class="disease" id="27861803-5-82-110">lymphocytic choriomeningitis</span> virus-induced accumulation of <span class="gene" id="27861803-5-141-144">P14</span> T&lt;sub&gt;RM&lt;/sub&gt; cells in the intestine but not in SGs.	27861803.0	2017.0
LAMTOR2	28956	Acute myocardial infarction	C0155626	0.01	Biomarker	disease	BEFREE	<span class="disease" id="30030418-2-0-27">Acute myocardial infarction</span> (AMI) was surgically induced in neonatal pigs on postnatal days 1, 2, 3, 7, and 14 (ie, the P1, P2, P3, P7, and <span class="gene" id="30030418-2-140-143">P14</span> groups, respectively).	30030418.0	2018.0
LAMTOR2	28956	Hypopigmentation disorder	C0162835	0.1	Biomarker	disease	HPO
LAMTOR2	28956	Tumor Progression	C0178874	0.01	Biomarker	phenotype	BEFREE	p14 expression seems to increase initially in early breast cancer and decrease with further <span class="disease" id="23645774-7-92-110">tumour progression</span>. <span class="gene" id="23645774-7-112-115">p14</span> may be induced to counteract immortalisation and hTERT surge.	23645774.0	2013.0
LAMTOR2	28956	Adenoma, Microcystic	C0205648	0.01	PosttranslationalModification	disease	BEFREE	There were no significant differences between mucinous cystic neoplasms and serous <span class="disease" id="14614047-5-83-103">microcystic adenomas</span> in methylation of p16 (14%, 2/14 and 12%, 2/16), <span class="gene" id="14614047-5-153-156">p14</span> (15%, 2/13 and 37%, 6/16), VHL (0/14 and 7%, 1/14), and ppENK (0/14 and 0/13), respectively.	14614047.0	2003.0
LAMTOR2	28956	Liposarcoma, Pleomorphic	C0205825	0.01	PosttranslationalModification	disease	BEFREE	The results from the current study suggest significant impact of the <span class="gene" id="23918242-12-69-72">p14</span> (ARF) gene methylation on the pathogenesis and progression of myxoid and to a lesser extent <span class="disease" id="23918242-12-165-188">pleomorphic liposarcoma</span>.	23918242.0	2013.0
LAMTOR2	28956	Carcinoma, Endometrioid	C0206687	0.02	AlteredExpression	disease	BEFREE	This study investigated <span class="gene" id="15213599-3-24-27">p14</span> expression in <span class="disease" id="15213599-3-42-69">endometrioid adenocarcinoma</span> of the uterine corpus in an attempt to clarify its correlation with other cell cycle-regulators and clinicopathologic parameters.	15213599.0	2004.0
LAMTOR2	28956	Carcinoma, Endometrioid	C0206687	0.02	AlteredExpression	disease	BEFREE	The immunohistochemical staining of <span class="gene" id="29250656-5-36-39">p14</span> was moderately expressed in the <span class="disease" id="29250656-5-72-94">endometrioid carcinoma</span> and negative in EH without atypia at nuclear level, and at cytoplasm level, it generally had a positive expression.	29250656.0	2017.0
LAMTOR2	28956	Pseudolymphoma	C0221269	0.01	Biomarker	disease	BEFREE	Positivity for pRb2 was found in 42 (84.0%) of the BL and 8(80%)of the <span class="disease" id="21127431-4-71-74">RLH</span> cases. p21 and <span class="gene" id="21127431-4-90-93">p14</span> were negative in all BL and <span class="disease" id="21127431-4-122-125">RLH</span> cases.	21127431.0	2011.0
LAMTOR2	28956	Clonic Seizures	C0234535	0.01	AlteredExpression	disease	BEFREE	By contrast, dorsal forebrain-specific GLT1 knockout mice showed nonlethal complex seizures including myoclonic jerks, hyperkinetic running, spasm and <span class="disease" id="29214672-7-151-168">clonic convulsion</span> via the activation of NMDA receptors during a limited period from P12 to <span class="gene" id="29214672-7-242-245">P14</span> and selective neuronal death in cortical layer II/…	29214672.0	2018.0
LAMTOR2	28956	Pancreatic carcinoma	C0235974	0.01	GeneticVariation	disease	BEFREE	Eighteen families with at least two first-degree relatives with histologically confirmed <span class="disease" id="12454511-5-89-106">pancreatic cancer</span> and five families with at least one patient with <span class="disease" id="12454511-5-156-173">pancreatic cancer</span> and another first-degree relative with malignant melanoma of the German National Case Collection for Familial Pancreatic…	12454511.0	2002.0
LAMTOR2	28956	Iron deficiency	C0240066	0.01	GeneticVariation	disease	BEFREE	This study used a rat model to test whether prenatal immune activation with lipopolysaccharide (LPS; at gestation days, GD, 15 and 16) or maternal <span class="disease" id="28214898-3-147-162">iron deficiency</span> (from GD2 to postnatal day P7) or the combination of both insults alters major subtypes of GABAergic interneurons (parvalbumin, somatostatin, cholecystokinin) in brain regions relevan…	28214898.0	2016.0
LAMTOR2	28956	Primary cerebral lymphoma	C0240803	0.01	GeneticVariation	disease	BEFREE	Ten primary central nervous system lymphomas (PCNSL, <span class="disease" id="15649253-1-53-68">brain lymphomas</span>) were examined for <span class="gene" id="15649253-1-88-91">p14</span> gene exon 1beta deletion, mutation and methylation by Southern blot analysis, nucleotide analysis of polymerase chain reaction clones and Southern blot-based methylation assay.	15649253.0	2005.0
LAMTOR2	28956	Malignant neoplasm of lung	C0242379	0.01	PosttranslationalModification	disease	BEFREE	Methylation of the <span class="gene" id="12918069-6-19-22">p14</span> gene was less frequent in <span class="disease" id="12918069-6-49-60">lung cancer</span> (4/52, 8%).	12918069.0	2003.0
LAMTOR2	28956	Carcinoma, Small Cell	C0262584	0.01	AlteredExpression	disease	BEFREE	The results suggest that p16 is up-regulated or accumulated in the <span class="disease" id="16633070-12-67-71">SmCC</span>s of the uterine cervix, probably caused by infection with human papillomavirus. <span class="gene" id="16633070-12-152-155">p14</span> inactivation is of high prevalence in <span class="disease" id="16633070-12-194-198">SmCC</span>s and detection rate of p53 is similar to ot…	16633070.0	2006.0
LAMTOR2	28956	Childhood Medulloblastoma	C0278510	0.01	Biomarker	disease	BEFREE	We detected methylation of p16 (INK4A) (17/43), <span class="gene" id="17206475-7-48-51">p14</span> (ARF) (11/42) and TIMP3 (9/44) in <span class="disease" id="17206475-7-86-88">MB</span> and others by MSP.	17206475.0	2007.0
LAMTOR2	28956	Adult Medulloblastoma	C0278876	0.01	Biomarker	disease	BEFREE	We detected methylation of p16 (INK4A) (17/43), <span class="gene" id="17206475-7-48-51">p14</span> (ARF) (11/42) and TIMP3 (9/44) in <span class="disease" id="17206475-7-86-88">MB</span> and others by MSP.	17206475.0	2007.0
LAMTOR2	28956	Conventional (Clear Cell) Renal Cell Carcinoma	C0279702	0.02	Biomarker	disease	BEFREE	Numerous investigations suggest that one or more genes residing in the <span class="gene" id="1662666-1-71-74">p14</span> to p21 region of human chromosome 3 are critical to the development of neoplastic diseases such as <span class="disease" id="1662666-1-174-194">renal cell carcinoma</span> and small-cell lung cancer (SCLC).	1662666.0	1991.0
LAMTOR2	28956	Conventional (Clear Cell) Renal Cell Carcinoma	C0279702	0.02	GeneticVariation	disease	BEFREE	The majority of these markers clustered in three regions that have been suggested to be involved in the development of <span class="disease" id="8824727-2-119-122">RCC</span>, namely the p25 region, where the von Hippel Lindau (VHL) gene is located; the p21 region, which has been identified as a common region of overlap (SRO) of heterozygous deletions; and the <span class="gene" id="8824727-2-311…	8824727.0	1996.0
LAMTOR2	28956	Squamous cell carcinoma of oropharynx	C0280313	0.01	GeneticVariation	disease	BEFREE	Multivariable analysis found that patients with <span class="gene" id="24104554-5-48-51">p14</span> (ARF) -<span class="variant" dbSNP="rs3731217" genes_norm="10263;1029;10923;11102;115482693;28956;51639;6280">rs3731217</span> TT genotype had an ~7-, 11- and 3-fold increased risk for death overall, death due to <span class="disease" id="24104554-5-155-160">SCCOP</span> and recurrence than those w…	24104554.0	2014.0
LAMTOR2	28956	Morphologically abnormal structure (morphologic abnormality)	C0332447	0.01	Biomarker	group	BEFREE	For all strains, the size of the avascular retinal area at <span class="gene" id="15790914-9-59-62">P14</span> was predictive of the severity of <span class="disease" id="15790914-9-97-120">morphologic abnormality</span> at P18.	15790914.0	2005.0
LAMTOR2	28956	Malignant Fibrous Histiocytoma	C0334463	0.01	AlteredExpression	disease	BEFREE	Although <span class="gene" id="22648906-6-9-12">p14</span> inactivation or overexpression of the human murine double minute homolog (HDM2) were frequent in LMS and <span class="disease" id="22648906-6-118-121">UPS</span> and could substitute for TP53 mutation or deletion, such alterations were rare in angiosarcomas.	22648906.0	2012.0
LAMTOR2	28956	Congenital neutropenia	C0340970	0.32	GeneticVariation	disease	BEFREE	HAX1, <span class="gene" id="19120359-4-6-9">p14</span> etc) in autosomal recessive <span class="disease" id="19120359-4-38-40">CN</span>, with HAX1 mutations in the majority of these patients.	19120359.0	2009.0
LAMTOR2	28956	Congenital neutropenia	C0340970	0.32	Biomarker	disease	GENOMICS_ENGLAND	Severe congenital neutropenias.	28593997.0	2017.0
LAMTOR2	28956	Congenital neutropenia	C0340970	0.32	Biomarker	disease	BEFREE	The recent findings include identification of mutations in HAX1 in autosomal recessive <span class="disease" id="17989524-4-87-116">severe congenital neutropenia</span> (Kostmann disease), a large epidemiological study estimating the risk of progression from severe congenital neutropenia to leukemia, a better understanding of how heterozygous mutations in neutrophil elastase (ELA2) cause severe c…	17989524.0	2007.0
LAMTOR2	28956	Malignant neoplasm of pancreas	C0346647	0.01	GeneticVariation	disease	BEFREE	Eighteen families with at least two first-degree relatives with histologically confirmed <span class="disease" id="12454511-5-89-106">pancreatic cancer</span> and five families with at least one patient with <span class="disease" id="12454511-5-156-173">pancreatic cancer</span> and another first-degree relative with malignant melanoma of the German National Case Collection for Familial Pancreatic…	12454511.0	2002.0
LAMTOR2	28956	Short stature	C0349588	0.1	Biomarker	phenotype	HPO
LAMTOR2	28956	Helicobacter pylori (H. pylori) infection in conditions classified elsewhere and of unspecified site	C0374997	0.02	GeneticVariation	disease	BEFREE	In <span class="disease" id="18097597-12-3-33">Helicobacter pylori (H. pylori</span>) infected subjects, the number of -686/-684 G/G allele was positively correlated and that of A/G allele was inversely correlated to the methylation status, especially <span class="gene" id="18097597-12-201-204">p14</span> methylation, by the adjusted analysis (OR, 2.90; 95% CI, 1.14-7.36; p=0.026, and OR, 0.33; 9…	18097597.0	2008.0
LAMTOR2	28956	Helicobacter pylori (H. pylori) infection in conditions classified elsewhere and of unspecified site	C0374997	0.02	Biomarker	disease	BEFREE	To explore methylation of DAPK, THBS1, CDH-1, and <span class="gene" id="27182166-1-50-53">p14</span> genes, and <span class="disease" id="27182166-1-65-95">Helicobacter pylori (H. pylori</span>) status in individuals harboring esophageal columnar metaplasia.	27182166.0	2016.0
LAMTOR2	28956	Malignant neoplasm of prostate	C0376358	0.03	Biomarker	disease	BEFREE	We and others previously reported that <span class="gene" id="23449888-3-39-42">p14</span> alternative reading frame (ARF) expression is positively correlated with the disease progression and severity of <span class="disease" id="23449888-3-156-159">PCa</span>.	23449888.0	2013.0
LAMTOR2	28956	Malignant neoplasm of prostate	C0376358	0.03	PosttranslationalModification	disease	BEFREE	Inverse association of p16 INK4a and <span class="gene" id="21912429-0-37-40">p14</span> ARF methylation of the CDKN2a locus in different Gleason scores of <span class="disease" id="21912429-0-108-123">prostate cancer</span>.	21912429.0	2011.0
LAMTOR2	28956	Malignant neoplasm of prostate	C0376358	0.03	Biomarker	disease	BEFREE	Besides, p16 methylation was not linked to clinical stage, prostate-specific antigen (PSA) level, and Gleason score (GS) of patients with <span class="disease" id="29561434-9-138-141">PCa</span>. <span class="gene" id="29561434-9-143-146">p14</span> methylation was <span class="negexp">not correlated</span> with <span class="disease" id="29561434-9-183-186">PCa</span> in tissue and urine samples.	29561434.0	2018.0
LAMTOR2	28956	Primary immune deficiency disorder	C0398686	0.01	Biomarker	group	BEFREE	Here, we describe a previously unknown human <span class="disease" id="17195838-3-45-78">primary immunodeficiency disorder</span> and provide evidence that the <span class="gene" id="17195838-3-109-138">endosomal adaptor protein p14</span>, previously characterized as confining mitogen-activated protein kinase (MAPK) signaling to late endosomes, is crucial for the function of neutrophils, B cells…	17195838.0	2007.0
LAMTOR2	28956	Developmental delay (disorder)	C0424605	0.01	GeneticVariation	phenotype	BEFREE	An infant with multiple anomalies and <span class="disease" id="7424912-1-38-57">developmental delay</span> during his first year was found to have an intersitital deletion of band <span class="gene" id="7424912-1-131-134">p14</span> from the proximal short arm of chromosome 3.	7424912.0	1980.0
LAMTOR2	28956	Global developmental delay	C0557874	0.01	GeneticVariation	disease	BEFREE	An infant with multiple anomalies and <span class="disease" id="7424912-1-38-57">developmental delay</span> during his first year was found to have an intersitital deletion of band <span class="gene" id="7424912-1-131-134">p14</span> from the proximal short arm of chromosome 3.	7424912.0	1980.0
LAMTOR2	28956	Carcinogenesis	C0596263	0.07	AlteredExpression	phenotype	BEFREE	Our observation of frequent <span class="gene" id="15649253-6-28-31">p14</span> gene abnormalities (90%) and inactivation (40-60%) was in striking contrast to the same pathological subtype of systemic lymphoma in which <span class="gene" id="15649253-6-171-174">p14</span> gene abnormalities and inactivation were infrequent, suggesting a difference in <span class="disease" id="15649253-6-255-269">…	15649253.0	2005.0
LAMTOR2	28956	Carcinogenesis	C0596263	0.07	GeneticVariation	phenotype	BEFREE	Although the number of cases we analyzed was not large, alterations identified in the Rb, p53, p16, p15 and <span class="gene" id="11676855-10-108-111">p14</span> genes are of significance and might be associated with <span class="disease" id="11676855-10-167-180">tumorigenesis</span> in NK cell neoplasms.	11676855.0	2001.0
LAMTOR2	28956	Carcinogenesis	C0596263	0.07	Biomarker	phenotype	BEFREE	HBV infection is associated with <span class="gene" id="24254306-8-33-36">p14</span> (ARF) , p15 (INK4B) , p16 (INK4A) , and RB gene methylation (P = 0.048, 0.035, 0.02); HBV-DNA replication is associated with <span class="gene" id="24254306-8-162-165">p14</span> (ARF) , p15 (INK4B) , p16 (INK4A) , and RB gene methylation (P = 0.048, 0.035, 0.02); high rate of <span class="gene" id="24254306-8-26…	24254306.0	2014.0
LAMTOR2	28956	Carcinogenesis	C0596263	0.07	Biomarker	phenotype	BEFREE	In ovarian epithelial <span class="disease" id="27770808-2-22-36">carcinogenesis</span>, p16 and p53 show higher immunohistochemical staining frequencies in malignant tumors and are associated with poor prognoses. <span class="gene" id="27770808-2-163-166">p14</span> was only analyzed in carcinomas, with conflicting results.	27770808.0	2016.0
LAMTOR2	28956	Carcinogenesis	C0596263	0.07	PosttranslationalModification	phenotype	BEFREE	Of 91 fully characterized cases, 41 (45%) had p53 mutations alone, 17 (19%) had <span class="gene" id="12612901-7-80-83">p14</span> methylation alone, 30 (33%) had neither, but only 3 (3%) had both p53 mutations and <span class="gene" id="12612901-7-168-171">p14</span> methylation. <span class="gene" id="12612901-7-185-188">p14</span> methylation is an early event in colorectal <span class="disea…	12612901.0	2003.0
LAMTOR2	28956	Carcinogenesis	C0596263	0.07	Biomarker	phenotype	BEFREE	The present findings of the frequent and variable <span class="gene" id="18415661-5-50-53">p14</span> gene abnormalities, including rare-type ones with or without sufficient mutational effect in glioma cell lines, might be of value for better understanding of the <span class="gene" id="18415661-5-216-219">p14</span> gene and its related pathways in glioma <span class="disease" id="18415661-5-260-…	18415661.0	2008.0
LAMTOR2	28956	Carcinogenesis	C0596263	0.07	PosttranslationalModification	phenotype	BEFREE	Recent studies indicated that p16 and <span class="gene" id="12716465-1-38-41">p14</span> inactivation owing to promoter methylation was important for colorectal <span class="disease" id="12716465-1-114-127">tumorigenesis</span>.	12716465.0	2002.0
LAMTOR2	28956	Infective cystitis	C0600041	0.01	Biomarker	disease	BEFREE	<span class="disease" id="23273104-4-0-8">Cystitis</span> was produced by intravesicular injection of zymosan (1% in saline) into the bladder during postnatal (P) days <span class="gene" id="23273104-4-119-122">P14</span> through P16 and spinal dorsal horns (L6-S1) were collected either on P60 (unchallenged groups) or on P30 after a zymosan re-challenge on P29 (re-challenged groups). miRNA arrays…	23273104.0	2013.0
LAMTOR2	28956	Prostate carcinoma	C0600139	0.03	Biomarker	disease	BEFREE	We and others previously reported that <span class="gene" id="23449888-3-39-42">p14</span> alternative reading frame (ARF) expression is positively correlated with the disease progression and severity of <span class="disease" id="23449888-3-156-159">PCa</span>.	23449888.0	2013.0
LAMTOR2	28956	Prostate carcinoma	C0600139	0.03	PosttranslationalModification	disease	BEFREE	Inverse association of p16 INK4a and <span class="gene" id="21912429-0-37-40">p14</span> ARF methylation of the CDKN2a locus in different Gleason scores of <span class="disease" id="21912429-0-108-123">prostate cancer</span>.	21912429.0	2011.0
LAMTOR2	28956	Prostate carcinoma	C0600139	0.03	Biomarker	disease	BEFREE	Besides, p16 methylation was not linked to clinical stage, prostate-specific antigen (PSA) level, and Gleason score (GS) of patients with <span class="disease" id="29561434-9-138-141">PCa</span>. <span class="gene" id="29561434-9-143-146">p14</span> methylation was <span class="negexp">not correlated</span> with <span class="disease" id="29561434-9-183-186">PCa</span> in tissue and urine samples.	29561434.0	2018.0
LAMTOR2	28956	CARCINOMA OF VULVA	C0677055	0.01	AlteredExpression	disease	BEFREE	For the first time, we have shown that <span class="gene" id="16891203-6-39-42">p14</span> expression indicates longer disease-specific survival in patients with <span class="disease" id="16891203-6-114-130">vulvar carcinoma</span>.	16891203.0	2006.0
LAMTOR2	28956	Breast Carcinoma	C0678222	0.06	AlteredExpression	disease	BEFREE	TBX3 is overexpressed in <span class="disease" id="18245468-0-25-38">breast cancer</span> and represses <span class="gene" id="18245468-0-53-56">p14</span> ARF by interacting with histone deacetylases.	18245468.0	2008.0
LAMTOR2	28956	Breast Carcinoma	C0678222	0.06	Biomarker	disease	BEFREE	p14 expression seems to increase initially in early <span class="disease" id="23645774-7-52-65">breast cancer</span> and decrease with further tumour progression. <span class="gene" id="23645774-7-112-115">p14</span> may be induced to counteract immortalisation and hTERT surge.	23645774.0	2013.0
LAMTOR2	28956	Breast Carcinoma	C0678222	0.06	Biomarker	disease	BEFREE	Identification of MMTV-associated <span class="gene" id="29868468-13-34-37">p14</span> proteins in benign breast tissues confirms prior PCR-based studies that MMTV infection occurs before the development of MMTV positive <span class="disease" id="29868468-13-172-185">breast cancer</span>.	29868468.0	2018.0
LAMTOR2	28956	Breast Carcinoma	C0678222	0.06	GeneticVariation	disease	BEFREE	In addition, DAPK, hMLH1, and <span class="gene" id="30572486-13-30-33">p14</span> genes promoter hypermethylation were significantly associated with the susceptibility of <span class="disease" id="30572486-13-123-136">breast cancer</span>.	30572486.0	2018.0
LAMTOR2	28956	Breast Carcinoma	C0678222	0.06	GeneticVariation	disease	BEFREE	The identified polymorphisms in <span class="gene" id="23341997-9-32-39">LAMTOR2</span> and LAMTOR3 do <span class="negexp">not seem to play a relevant role</span> in <span class="disease" id="23341997-9-91-104">breast cancer</span>.	23341997.0	2013.0
LAMTOR2	28956	Breast Carcinoma	C0678222	0.06	GeneticVariation	disease	BEFREE	The aim of this study was; 1) To explore alterations in the TP53 gene with respect to resistance to a regular dose epirubicin regimen (90 mg/m(2) every 3 week) in patients with primary, locally advanced breast cancer; 2) Identify critical mechanisms activating p53 in response to DNA damage in <span class="disease" id="18725978-5-294-307">breast cancer</span>; 3) Evaluate in vitro function of Chk2…	18725978.0	2008.0
LAMTOR2	28956	Carcinoma of lung	C0684249	0.01	PosttranslationalModification	disease	BEFREE	Methylation of the <span class="gene" id="12918069-6-19-22">p14</span> gene was less frequent in <span class="disease" id="12918069-6-49-60">lung cancer</span> (4/52, 8%).	12918069.0	2003.0
LAMTOR2	28956	Carcinoma of bladder	C0699885	0.01	PosttranslationalModification	disease	BEFREE	p14 hypermethylation could be involved in early stage of bladder carcinogenesis, and <span class="gene" id="20800513-9-85-88">p14</span> hypermethylation in pathologically normal urothelium samples should be considered a predictor of <span class="disease" id="20800513-9-186-200">bladder cancer</span> recurrence.	20800513.0	2012.0
LAMTOR2	28956	Limb defects	C0740404	0.01	Biomarker	group	BEFREE	Duplication of 5p with breakpoints proximal to band <span class="gene" id="9741467-4-52-55">p14</span> is generally associated with distinct craniofacial malformations, cardiac, renal, intestinal, and <span class="disease" id="9741467-4-154-166">limb defects</span>, and mental retardation, whereas duplications with breakpoints distal to 5p14 result in a milder phenotype characterized by minor fac…	9741467.0	1998.0
LAMTOR2	28956	Malignant Squamous Cell Neoplasm	C0751688	0.01	Biomarker	disease	BEFREE	The <span class="gene" id="24710824-8-4-7">p14</span> promoter was unmethylated in 86.7 % of OSCC and in 85.7 % of <span class="disease" id="24710824-8-69-73">LSCC</span> patients; for the p16 promoter these rates were 69.0 % and 76.2 % for OSCC and <span class="disease" id="24710824-8-153-157">LSCC</span> patients, respectively.	24710824.0	2014.0
LAMTOR2	28956	Infection caused by Helicobacter pylori	C0850666	0.01	PosttranslationalModification	disease	BEFREE	The methylation status of both <span class="gene" id="19596974-8-31-34">p14</span> and p16 was <span class="negexp">not associated</span> with gender or age, while p16 methylation was strongly associated with <span class="disease" id="19596974-8-133-162">Helicobacter pylori infection</span> (OR=4.71, 95% CI=2.35-9.46, p&lt;0.0001).	19596974.0	2009.0
LAMTOR2	28956	Corneal calcification	C0853954	0.01	Biomarker	phenotype	BEFREE	When used at dosages appropriate for adult animals, ketamine-xylazine anesthetics led to a high rate of respiratory failure, increased apoptotic activity in the corneal epithelium, and irreversible <span class="disease" id="28122088-8-198-219">corneal calcification</span> in <span class="gene" id="28122088-8-223-226">P14</span> rat pups.	28122088.0	2017.0
LAMTOR2	28956	Tonic clonic movements	C0919909	0.01	Biomarker	disease	BEFREE	Three ictal patterns were identified: from P9 to P12 "spike clusters" consisted of recurring large spikes without clinical correlate; "spasm-like" discharges dominated from P13 to P16 consisting of high amplitude large field potential superimposed with or followed by fast activity repeated every 2-10 s for at least 20 s, accompanied by rhythmic limb contractions; from <span class="gene" id="26873…	26873267.0	2016.0
LAMTOR2	28956	Respiratory Failure	C1145670	0.01	AlteredExpression	disease	BEFREE	When used at dosages appropriate for adult animals, ketamine-xylazine anesthetics led to a high rate of <span class="disease" id="28122088-8-104-123">respiratory failure</span>, increased apoptotic activity in the corneal epithelium, and irreversible corneal calcification in <span class="gene" id="28122088-8-223-226">P14</span> rat pups.	28122088.0	2017.0
LAMTOR2	28956	Tumor Cell Invasion	C1269955	0.02	Biomarker	phenotype	BEFREE	In this study, we identified LAMTOR2 and LAMTOR1, also named <span class="gene" id="30428163-4-61-64">p14</span> and p18, respectively, as previously unrecognised xenophagy regulators that modulate the autophagy receptor TAX1BP1 in response to GAS and Salmonella <span class="disease" id="30428163-4-215-223">invasion</span>.	30428163.0	2019.0
LAMTOR2	28956	Tumor Cell Invasion	C1269955	0.02	AlteredExpression	phenotype	BEFREE	Low <span class="gene" id="15547691-5-4-7">p14</span> expression was associated with increased tumour thickness (p=0.008) and increasing level of <span class="disease" id="15547691-5-100-108">invasion</span> (p=0.020).	15547691.0	2004.0
LAMTOR2	28956	Familial multiple trichoepitheliomata	C1275122	0.01	PosttranslationalModification	disease	BEFREE	All 10 genes except <span class="gene" id="15824739-6-20-23">p14</span> were frequently methylated in <span class="disease" id="15824739-6-54-57">EAC</span>s, with RUNX3, HPP1, CRBP1, RIZ1, and OST-2 representing novel methylation targets in EAC and/or BE. p16, RUNX3, and HPP1 displayed increasing methylation frequencies in BE vs EAC.	15824739.0	2005.0
LAMTOR2	28956	Blastic plasmacytoid dendritic cell neoplasm	C1301363	0.01	Biomarker	disease	BEFREE	In addition, homozygous deletions of p15, p16 and <span class="gene" id="11676855-5-50-53">p14</span> genes in 5 out of 31 samples were detected; 3 were from nasal NK cell lymphoma and 2 from <span class="disease" id="11676855-5-144-168">blastic NK cell lymphoma</span> / leukemia.	11676855.0	2001.0
LAMTOR2	28956	Primary malignant neoplasm	C1306459	0.08	Biomarker	group	BEFREE	In conclusion, both pRb/cycD1-cdk4/p27 and p53/N4DM2/p14 pathways correlate with malignant progression, and MIB-1 LI, pRb LI, p27 LI, p53 LI and <span class="gene" id="12005253-9-145-148">p14</span> LI reflect the histopathological <span class="disease" id="12005253-9-182-192">malignancy</span> of oligodendroglial tumors.	12005253.0	2002.0
LAMTOR2	28956	Primary malignant neoplasm	C1306459	0.08	GeneticVariation	group	BEFREE	The frequency of <span class="disease" id="17034532-5-17-23">cancer</span>-related gene methylation in SCCs was: CDH1 (95%), p16 (20%), <span class="gene" id="17034532-5-85-88">p14</span> (15%), DAPK1 (15%), MGMT (15%), RB1 (5%), RASSF1 (5%), p15 (0%), PTEN (0%), PRDM2 (0%) and p53 (0%).	17034532.0	2006.0
LAMTOR2	28956	Primary malignant neoplasm	C1306459	0.08	PosttranslationalModification	group	BEFREE	These results suggested that colorectal cancer with both p16 and <span class="gene" id="12716465-7-65-68">p14</span> methylation has the same invasiveness at a smaller size compared to that of the <span class="disease" id="12716465-7-149-155">cancer</span> with neither p16 nor p14 methylation.	12716465.0	2002.0
LAMTOR2	28956	Primary malignant neoplasm	C1306459	0.08	AlteredExpression	group	BEFREE	Adenovirus-Mediated Expression of the <span class="gene" id="26986751-0-38-41">p14</span> Fusion-Associated Small Transmembrane Protein Promotes <span class="disease" id="26986751-0-97-103">Cancer</span> Cell Fusion and Apoptosis In Vitro but Does Not Provide Therapeutic Efficacy in a Xenograft Mouse Model of <span class="disease" id="26986751-0-211-217">Cancer</span>.	26986751.0	2016.0
LAMTOR2	28956	Primary malignant neoplasm	C1306459	0.08	Biomarker	group	BEFREE	Expression of the fusogenic <span class="gene" id="27740615-0-28-31">p14</span> FAST protein from a replication-defective adenovirus vector does not provide a therapeutic benefit in an immunocompetent mouse model of <span class="disease" id="27740615-0-168-174">cancer</span>.	27740615.0	2016.0
LAMTOR2	28956	Primary malignant neoplasm	C1306459	0.08	AlteredExpression	group	BEFREE	Our results indicate that expression of <span class="gene" id="31193718-8-40-43">p14</span> FAST from an oncolytic HAdV can improve vector efficacy for the treatment of <span class="disease" id="31193718-8-121-127">cancer</span>.	31193718.0	2019.0
LAMTOR2	28956	Primary malignant neoplasm	C1306459	0.08	AlteredExpression	group	BEFREE	The human INK4a locus encodes two structurally unrelated tumor suppressor proteins, p16 INK4a and <span class="gene" id="15750619-1-98-101">p14</span> ARF (p19 ARF in the mouse), which are frequently inactivated in human <span class="disease" id="15750619-1-172-178">cancer</span>.	15750619.0	2005.0
LAMTOR2	28956	Primary malignant neoplasm	C1306459	0.08	Biomarker	group	BEFREE	Methylation was significantly more frequent (P &lt; 0.05) in <span class="disease" id="17363525-10-58-64">cancer</span> than control patients for all genes except <span class="gene" id="17363525-10-108-111">p14</span> and p16.	17363525.0	2007.0
LAMTOR2	28956	Primary malignant neoplasm of lung	C1306460	0.01	PosttranslationalModification	disease	BEFREE	Methylation of the <span class="gene" id="12918069-6-19-22">p14</span> gene was less frequent in <span class="disease" id="12918069-6-49-60">lung cancer</span> (4/52, 8%).	12918069.0	2003.0
LAMTOR2	28956	Adult Lymphoma	C1332206	0.02	Biomarker	disease	BEFREE	In addition, homozygous deletions of p15, p16 and <span class="gene" id="11676855-5-50-53">p14</span> genes in 5 out of 31 samples were detected; 3 were from nasal NK cell <span class="disease" id="11676855-5-124-132">lymphoma</span> and 2 from blastic NK cell lymphoma / leukemia.	11676855.0	2001.0
LAMTOR2	28956	Adult Lymphoma	C1332206	0.02	AlteredExpression	disease	BEFREE	Our observation of frequent <span class="gene" id="15649253-6-28-31">p14</span> gene abnormalities (90%) and inactivation (40-60%) was in striking contrast to the same pathological subtype of systemic <span class="disease" id="15649253-6-153-161">lymphoma</span> in which <span class="gene" id="15649253-6-171-174">p14</span> gene abnormalities and inactivation were infrequent, suggesting a differe…	15649253.0	2005.0
LAMTOR2	28956	Childhood Lymphoma	C1332979	0.02	AlteredExpression	disease	BEFREE	Our observation of frequent <span class="gene" id="15649253-6-28-31">p14</span> gene abnormalities (90%) and inactivation (40-60%) was in striking contrast to the same pathological subtype of systemic <span class="disease" id="15649253-6-153-161">lymphoma</span> in which <span class="gene" id="15649253-6-171-174">p14</span> gene abnormalities and inactivation were infrequent, suggesting a differe…	15649253.0	2005.0
LAMTOR2	28956	Childhood Lymphoma	C1332979	0.02	Biomarker	disease	BEFREE	In addition, homozygous deletions of p15, p16 and <span class="gene" id="11676855-5-50-53">p14</span> genes in 5 out of 31 samples were detected; 3 were from nasal NK cell <span class="disease" id="11676855-5-124-132">lymphoma</span> and 2 from blastic NK cell lymphoma / leukemia.	11676855.0	2001.0
LAMTOR2	28956	Differentiated Thyroid Gland Carcinoma	C1337013	0.01	GeneticVariation	disease	BEFREE	Significance of MDM2 and <span class="gene" id="23218882-0-25-28">P14</span> ARF polymorphisms in susceptibility to <span class="disease" id="23218882-0-68-100">differentiated thyroid carcinoma</span>.	23218882.0	2013.0
LAMTOR2	28956	Epithelioma	C1368683	0.01	GeneticVariation	disease	BEFREE	Future studies should investigate genetic abnormalities in <span class="gene" id="27770808-17-59-62">p14</span> coding sequences and include all types of ovarian <span class="disease" id="27770808-17-113-130">epithelial tumors</span>.	27770808.0	2016.0
LAMTOR2	28956	Mammary Neoplasms	C1458155	0.01	Biomarker	group	BEFREE	Identification of MMTV-associated <span class="gene" id="29868468-13-34-37">p14</span> proteins in benign breast tissues confirms prior PCR-based studies that <span class="disease" id="29868468-13-110-114">MMTV</span> infection occurs before the development of MMTV positive breast cancer.	29868468.0	2018.0
LAMTOR2	28956	Hepatocarcinogenesis	C1512409	0.02	PosttranslationalModification	disease	BEFREE	The purpose of this research is to assess the methylation status of <span class="gene" id="24254306-4-68-71">p14</span> (ARF) and INK4 gene family (p14 (ARF) , p15 (INK4B) , p16 (INK4A) , and p18 (INK4C) ) in HCC with HBV infection and HCC without it, and discuss possible role of HBV-induced hypermethylation in the mechanism of <span class="disease" id="24254306-4-282-302">hepatocarcinogenesis</s…	24254306.0	2014.0
LAMTOR2	28956	Hepatocarcinogenesis	C1512409	0.02	AlteredExpression	disease	BEFREE	Hotair mediates <span class="disease" id="26024833-0-16-36">hepatocarcinogenesis</span> through suppressing miRNA-218 expression and activating <span class="gene" id="26024833-0-93-96">P14</span> and P16 signaling.	26024833.0	2015.0
LAMTOR2	28956	Hereditary Melanoma	C1512419	0.01	GeneticVariation	disease	BEFREE	Novel and recurrent <span class="gene" id="20132244-0-20-23">p14</span> mutations in Italian <span class="disease" id="20132244-0-45-62">familial melanoma</span>.	20132244.0	2010.0
LAMTOR2	28956	Sjogren's Syndrome	C1527336	0.01	AlteredExpression	disease	BEFREE	Both p8 and <span class="gene" id="2292594-5-12-15">p14</span> of CaBP were found at elevated levels in sera of some patients with connective tissue diseases [highly elevated in rheumatoid arthritis (RA), <span class="disease" id="2292594-5-158-176">Sjogren's syndrome</span> (<span class="disease" id="2292594-5-178-181">SjS</span>), systemic lupus erythematosus (SLE), and progressive systemic scl…	2292594.0	1990.0
LAMTOR2	28956	Adenocarcinoma, Endometrioid	C1569637	0.01	AlteredExpression	disease	BEFREE	This study investigated <span class="gene" id="15213599-3-24-27">p14</span> expression in <span class="disease" id="15213599-3-42-69">endometrioid adenocarcinoma</span> of the uterine corpus in an attempt to clarify its correlation with other cell cycle-regulators and clinicopathologic parameters.	15213599.0	2004.0
LAMTOR2	28956	Cirrhosis	C1623038	0.01	GeneticVariation	disease	BEFREE	Between March 2016 and March 2017, the DNA methylation, and quantification using (epigenetic ELISA kit) for E-cadherin, APC, and <span class="gene" id="29865038-3-129-132">P14</span> genes were studied in three groups of patients: HCV related liver cirrhosis without HCC group (LC-group; n= 20), HCC on top of HCV-related <span class="disease" id="29865038-3-272-281">cirrhosis</span> (HCC-group; n=…	29865038.0	2018.0
LAMTOR2	28956	Immunodeficiency due to Defect in MAPBP-Interacting Protein	C1835829	0.6	Biomarker	disease	GENOMICS_ENGLAND
LAMTOR2	28956	Immunodeficiency due to Defect in MAPBP-Interacting Protein	C1835829	0.6	Biomarker	disease	GENOMICS_ENGLAND	Severe congenital neutropenias.	28593997.0	2017.0
LAMTOR2	28956	Immunodeficiency due to Defect in MAPBP-Interacting Protein	C1835829	0.6	Biomarker	disease	CTD_human
LAMTOR2	28956	Immunodeficiency due to Defect in MAPBP-Interacting Protein	C1835829	0.6	GermlineCausalMutation	disease	ORPHANET
LAMTOR2	28956	Coarse facial features	C1845847	0.1	Biomarker	phenotype	HPO
LAMTOR2	28956	LATERAL MENINGOCELE SYNDROME	C1851710	0.01	AlteredExpression	disease	BEFREE	Although <span class="gene" id="22648906-6-9-12">p14</span> inactivation or overexpression of the human murine double minute homolog (HDM2) were frequent in <span class="disease" id="22648906-6-110-113">LMS</span> and UPS and could substitute for TP53 mutation or deletion, such alterations were rare in angiosarcomas.	22648906.0	2012.0
LAMTOR2	28956	Severe congenital neutropenia	C1853118	0.02	Biomarker	phenotype	BEFREE	The recent findings include identification of mutations in HAX1 in autosomal recessive <span class="disease" id="17989524-4-87-116">severe congenital neutropenia</span> (<span class="disease" id="17989524-4-118-134">Kostmann disease</span>), a large epidemiological study estimating the risk of progression from severe congenital neutropenia to leukemia, a better understanding of how heterozygous m…	17989524.0	2007.0
LAMTOR2	28956	Severe congenital neutropenia	C1853118	0.02	GeneticVariation	phenotype	BEFREE	HAX1, <span class="gene" id="19120359-4-6-9">p14</span> etc) in autosomal recessive <span class="disease" id="19120359-4-38-40">CN</span>, with HAX1 mutations in the majority of these patients.	19120359.0	2009.0
LAMTOR2	28956	LIMB-MAMMARY SYNDROME	C1863753	0.01	AlteredExpression	disease	BEFREE	Although <span class="gene" id="22648906-6-9-12">p14</span> inactivation or overexpression of the human murine double minute homolog (HDM2) were frequent in <span class="disease" id="22648906-6-110-113">LMS</span> and UPS and could substitute for TP53 mutation or deletion, such alterations were rare in angiosarcomas.	22648906.0	2012.0
LAMTOR2	28956	B-CELL MALIGNANCY, LOW-GRADE	C1868683	0.01	PosttranslationalModification	disease	BEFREE	Frequent DAP kinase but not <span class="gene" id="16897188-0-28-31">p14</span> or Apaf-1 hypermethylation in <span class="disease" id="16897188-0-62-97">B-cell chronic lymphocytic leukemia</span>.	16897188.0	2006.0
LAMTOR2	28956	Wolf-Hirschhorn Syndrome	C1956097	0.01	GeneticVariation	disease	BEFREE	We report a case of <span class="disease" id="14625611-2-20-44">Wolf-Hirschhorn syndrome</span> in a female infant with a 4p deletion, for which the breakpoint was detected at <span class="gene" id="14625611-2-125-128">p14</span>.	14625611.0	2003.0
LAMTOR2	28956	Recurrent bronchopulmonary infections	C2169795	0.1	Biomarker	phenotype	HPO
LAMTOR2	28956	Liver carcinoma	C2239176	0.05	Biomarker	disease	BEFREE	The methylation frequencies of the ten genes examined in <span class="disease" id="20112070-4-57-60">HCC</span> were 40.0% for <span class="gene" id="20112070-4-76-79">p14</span> ( ARF ), 60.9% for p15 ( INK4b ), 70.4% for p16 ( INK4a ), 34.8% for p73, 70.4% for GSTP1, 64.3% for MGMT, 13.0% for hMLH1, 59.1% for RARbeta, 82.6% for SOCS-1, and 80.9% for OPCML.	20112070.0	2010.0
LAMTOR2	28956	Liver carcinoma	C2239176	0.05	Biomarker	disease	BEFREE	The status of <span class="gene" id="15095848-3-14-17">p14</span> was evaluated in 117 <span class="disease" id="15095848-3-39-42">HCC</span> tumoral nodules and 110 corresponding non-tumor tissues by loss of heterozygosity at the 9p21-22 region, homozygous deletions, single strand conformation polymorphism-polymerase chain reaction mutational analysis and methylation-specific polymerase chain re…	15095848.0	2004.0
LAMTOR2	28956	Liver carcinoma	C2239176	0.05	AlteredExpression	disease	BEFREE	HBV infection is associated with <span class="gene" id="24254306-8-33-36">p14</span> (ARF) , p15 (INK4B) , p16 (INK4A) , and RB gene methylation (P = 0.048, 0.035, 0.02); HBV-DNA replication is associated with <span class="gene" id="24254306-8-162-165">p14</span> (ARF) , p15 (INK4B) , p16 (INK4A) , and RB gene methylation (P = 0.048, 0.035, 0.02); high rate of <span class="gene" id="24254306-8-26…	24254306.0	2014.0
LAMTOR2	28956	Liver carcinoma	C2239176	0.05	PosttranslationalModification	disease	BEFREE	In Australian <span class="disease" id="11982701-7-14-17">HCC</span> the prevalence of <span class="gene" id="11982701-7-36-39">p14</span> methylation increased with age (P = 0.03). p16 promoter methylation was observed in 12/37 (32%) and 6/24 (25%) in Australian and South African <span class="disease" id="11982701-7-183-186">HCC</span>, respectively.	11982701.0	2002.0
LAMTOR2	28956	Liver carcinoma	C2239176	0.05	GeneticVariation	disease	BEFREE	These results suggest that the risk of <span class="disease" id="25169493-9-39-42">HCC</span> is related to <span class="gene" id="25169493-9-57-60">P14</span> methylation, but not MGMT methylation.	25169493.0	2014.0
LAMTOR2	28956	Short Stature, CTCAE	C2919142	0.1	Biomarker	phenotype	HPO
LAMTOR2	28956	Pancreatic carcinoma, familial	C2931038	0.01	GeneticVariation	disease	BEFREE	Eighteen families with at least two first-degree relatives with histologically confirmed pancreatic cancer and five families with at least one patient with pancreatic cancer and another first-degree relative with malignant melanoma of the German National Case Collection for <span class="disease" id="12454511-5-275-301">Familial Pancreatic Cancer</span> were analyzed for CDKN2A germline mutations …	12454511.0	2002.0
LAMTOR2	28956	Hypopigmentation of hair	C3278401	0.1	Biomarker	phenotype	HPO
LAMTOR2	28956	Intellectual Disability	C3714756	0.01	Biomarker	group	BEFREE	Duplication of 5p with breakpoints proximal to band <span class="gene" id="9741467-4-52-55">p14</span> is generally associated with distinct craniofacial malformations, cardiac, renal, intestinal, and limb defects, and <span class="disease" id="9741467-4-172-190">mental retardation</span>, whereas duplications with breakpoints distal to 5p14 result in a milder phenotype characterized by minor fac…	9741467.0	1998.0
LAMTOR2	28956	Avascular retina	C4068858	0.01	Biomarker	disease	BEFREE	In the ROP model, <span class="disease" id="21738387-6-18-34">avascular retina</span> persisted at <span class="gene" id="21738387-6-48-51">P14</span> and intravitreous neovascularization developed at P18.	21738387.0	2011.0
LAMTOR2	28956	Primary immunodeficiency syndrome due to p14 deficiency	C4305256	0.3	Biomarker	disease	GENOMICS_ENGLAND	Severe congenital neutropenias.	28593997.0	2017.0
LAMTOR2	28956	Malignant neoplasm of colon and/or rectum	C4722085	0.02	Biomarker	disease	BEFREE	We investigated the role of <span class="gene" id="12612901-5-28-31">p14</span> in <span class="disease" id="12612901-5-35-52">colorectal cancer</span> by determining its methylation status in cancers that were studied previously for microsatellite instability, CIMP, and mutations of p53 and K-RAS.	12612901.0	2003.0
LAMTOR2	28956	Malignant neoplasm of colon and/or rectum	C4722085	0.02	PosttranslationalModification	disease	BEFREE	A recent study has shown an inverse correlation between CIN and CIMP (determined by MINTs, p16, <span class="gene" id="17474983-3-96-99">p14</span> and MLH1 methylation) in <span class="disease" id="17474983-3-125-142">colorectal cancer</span>.	17474983.0	2007.0
MTRNR2L12	100463498	Alzheimer's Disease	C0002395	0.01	Biomarker	disease	BEFREE	<span class="gene" id="25720405-0-0-9">MTRNR2L12</span>: A Candidate Blood Marker of Early <span class="disease" id="25720405-0-45-64">Alzheimer's Disease</span>-Like Dementia in Adults with Down Syndrome.	25720405.0	2015.0
MTRNR2L12	100463498	Down Syndrome	C0013080	0.01	Biomarker	disease	BEFREE	<span class="gene" id="25720405-0-0-9">MTRNR2L12</span>: A Candidate Blood Marker of Early Alzheimer's Disease-Like Dementia in Adults with <span class="disease" id="25720405-0-94-107">Down Syndrome</span>.	25720405.0	2015.0
MTRNR2L12	100463498	Head and Neck Neoplasms	C0018671	0.01	Biomarker	group	BEFREE	To evade the immune surveillance, we designed a composite cell membrane-camouflaged biomimetic nanoplatform, namely, leutusome, which is made of liposomal nanoparticles incorporating plasma membrane components derived from both leukocytes (murine J774A.1 cells) and tumor cells (<span class="disease" id="30207473-2-279-298">head and neck tumor</span> cells <span class="gene" id="30207473-2-305-309…	30207473.0	2018.0
MTRNR2L12	100463498	Hirschsprung Disease	C0019569	0.01	Biomarker	disease	BEFREE	In addition, high <span class="gene" id="27853370-5-18-22">HN12</span> levels in the circulation worked as a biomarker for predicting <span class="disease" id="27853370-5-86-90">HSCR</span>, providing a potential, novel, noninvasive diagnostic approach for early screening of <span class="disease" id="27853370-5-177-181">HSCR</span>.	27853370.0	2017.0
MTRNR2L12	100463498	Neoplasms	C0027651	0.03	Biomarker	group	BEFREE	A comparison was made for antitumor activity and safety with intravenously (IV) administered IL-13 cytotoxin in a head and neck (KCCT873 and <span class="gene" id="12435859-5-141-145">HN12</span>) subcutaneous (SC) xenograft <span class="disease" id="12435859-5-175-180">tumor</span> models in nude mice.	12435859.0	2002.0
MTRNR2L12	100463498	Neoplasms	C0027651	0.03	Biomarker	group	BEFREE	Our work has demonstrated that localized delivery of FR-targeted PAMAM dendrimer G4 complexed with siVEGFA resulted in pronounced tumor suppression in an <span class="gene" id="28438704-4-154-158">HN12</span> xenograft <span class="disease" id="28438704-4-169-174">tumor</span> model.	28438704.0	2017.0
MTRNR2L12	100463498	Neoplasms	C0027651	0.03	Biomarker	group	BEFREE	<span class="gene" id="29221949-4-0-4">HN12</span> xenograft <span class="disease" id="29221949-4-15-21">tumors</span> were established in the flank of Balb/c nude mice, and their characteristics and sensitivity to VdiE-2N were determined by immunohistochemistry and histology.	29221949.0	2018.0
MTRNR2L12	100463498	Cognitive deterioration	C0854193	0.01	GeneticVariation	disease	BEFREE	Unaffected elderly patients and younger patients with severe cognitive disability or <span class="disease" id="25720405-5-85-108">cognitive deterioration</span> differed significantly with regard to the <span class="gene" id="25720405-5-151-160">MTRNR2L12</span> gene.	25720405.0	2015.0
MTRNR2L12	100463498	Squamous cell carcinoma of the head and neck	C1168401	0.04	Biomarker	disease	BEFREE	Our data suggests that treatment with BITC 1) induced significant reductions in the viability of multiple <span class="disease" id="24447182-3-106-111">HNSCC</span> cell lines tested (<span class="gene" id="24447182-3-131-135">HN12</span>, HN8, and HN30) after 24 and 48 h, 2) decreased migration and invasion of the HN12 cells in a dose dependent manner, and 3) inhibited expression and altered loc…	24447182.0	2014.0
MTRNR2L12	100463498	Squamous cell carcinoma of the head and neck	C1168401	0.04	Biomarker	disease	BEFREE	Human primary (HN18, HN30, and HN4) and metastatic (HN17, HN31, and <span class="gene" id="29635909-6-68-72">HN12</span>) <span class="disease" id="29635909-6-74-79">HNSCC</span> cell lines were treated with the monocyte, macrophage, and LPS-induced macrophage CM.	29635909.0	2018.0
MTRNR2L12	100463498	Squamous cell carcinoma of the head and neck	C1168401	0.04	GeneticVariation	disease	BEFREE	Genomic alteration in <span class="disease" id="27501229-1-22-59">head and neck squamous cell carcinoma</span> (<span class="disease" id="27501229-1-61-66">HNSCC</span>) was studied in two cell line pairs (HN30-HN31 and HN4-<span class="gene" id="27501229-1-122-126">HN12</span>) using conventional C-banding, multiplex fluorescence in situ hybridization (M-FISH), and array comparative genomic hybr…	27501229.0	2016.0
MTRNR2L12	100463498	Squamous cell carcinoma of the head and neck	C1168401	0.04	Biomarker	disease	BEFREE	We performed studies in HEK293 and <span class="disease" id="24508256-4-35-40">HNSCC</span> (HN6, <span class="gene" id="24508256-4-47-51">HN12</span>, and HN13) cell lines with SET/hnRNPK overexpression and knockdown, respectively.	24508256.0	2014.0
MTRNR2L12	100463498	Tumor Cell Invasion	C1269955	0.02	Biomarker	phenotype	BEFREE	Our data suggests that treatment with BITC 1) induced significant reductions in the viability of multiple HNSCC cell lines tested (<span class="gene" id="24447182-3-131-135">HN12</span>, HN8, and HN30) after 24 and 48 h, 2) decreased migration and <span class="disease" id="24447182-3-198-206">invasion</span> of the HN12 cells in a dose dependent manner, and 3) inhibited expression and altered loc…	24447182.0	2014.0
MTRNR2L12	100463498	Tumor Cell Invasion	C1269955	0.02	Biomarker	phenotype	BEFREE	Four HNSCC cell lines (HN13, <span class="gene" id="29221949-2-29-33">HN12</span>, HN6, and CAL27), HEK293 cells (human embryonic kidney 293 cells), and human oral healthy mucosa fibroblasts (OHMF) were used for in vitro assessment of cell viability (resazurin assay) and <span class="disease" id="29221949-2-224-232">invasion</span> capacity (modified Boyden chamber assay), and mitochondrial membr…	29221949.0	2018.0
MTRNR2L12	100463498	Complete Trisomy 21 Syndrome	C4521042	0.01	Biomarker	disease	BEFREE	<span class="gene" id="25720405-0-0-9">MTRNR2L12</span>: A Candidate Blood Marker of Early Alzheimer's Disease-Like Dementia in Adults with <span class="disease" id="25720405-0-94-107">Down Syndrome</span>.	25720405.0	2015.0
